# Supplementary material for: Beige adipocytes mediate the neuroprotective and anti-inflammatory effects of subcutaneous fat in obese mice
Source: Nat Commun. 2021 Jul 30;12:4623. doi: 10.1038/s41467-021-24540-8 (PMC8324783; doi:10.1038/s41467-021-24540-8)
Supplement: Supplementary file 4 — Source Data [file 41467_2021_24540_MOESM4_ESM.zip]

Archive with 17 entries (14 files):
- AllSourceData/
- AllSourceData/Fig2_SourceData_wpvalues.xlsx
- __MACOSX/
- __MACOSX/AllSourceData/
- __MACOSX/AllSourceData/._Fig2_SourceData_wpvalues.xlsx
- AllSourceData/Fig6_SourceData_wpvalues.xlsx
- __MACOSX/AllSourceData/._Fig6_SourceData_wpvalues.xlsx
- AllSourceData/Fig3_SourceData_wpvalues.xlsx
- __MACOSX/AllSourceData/._Fig3_SourceData_wpvalues.xlsx
- AllSourceData/Fig1_SourceData_wpvalues.xlsx
- __MACOSX/AllSourceData/._Fig1_SourceData_wpvalues.xlsx
- AllSourceData/Fig5_SourceData_wpvalues.xlsx
- __MACOSX/AllSourceData/._Fig5_SourceData_wpvalues.xlsx
- AllSourceData/Fig4_SourceData_wpvalues.xlsx
- __MACOSX/AllSourceData/._Fig4_SourceData_wpvalues.xlsx
- AllSourceData/SourceDataFile7_SuppFigDatawpvalues.xlsx
- __MACOSX/AllSourceData/._SourceDataFile7_SuppFigDatawpvalues.xlsx
