# Supplementary material for: Beige adipocytes mediate the neuroprotective and anti-inflammatory effects of subcutaneous fat in obese mice
Source: Nat Commun. 2021 Jul 30;12:4623. doi: 10.1038/s41467-021-24540-8 (PMC8324783; doi:10.1038/s41467-021-24540-8)
Supplement: Supplementary file 4 — Source Data [file 41467_2021_24540_MOESM4_ESM.zip › AllSourceData/Fig2_SourceData_wpvalues.xlsx]

## Sheet: 2A
	Time with novel (% novel+familiar)
Time post-training (hr)	nTg/LFD
0.5	71.95	67.41	78.17	84.53	62.62	82	61.6	76.53	68.88	66.22	75.96	75.38
2	64.49	60.94	75.3	49.48	76.45	80.04	84.17	74.05	69.98	38.48	74.99	73.22
24	55.56	36.84	56.57	37.66	61.59	34.42	58.26	37.37	53.63	39.76	65.17	48.68
Time post-training (hr)	nTg/HFD
0.5	78.38	73.64	58.54	79.06	77.31	71.62	66.21	81.63	83.46	69.62	79.07	62.29
2	73.72	55.74	81.73	70.25	73.65	50.08	86.72	76.62	47.64	77.25	85.71	87.88
24	61.71	41.31	65.47	41.27	63.87	42.21	58.09	39.99	37.36	55.67	39.59	58.51
Time post-training (hr)	Tg/LFD
0.5	75.9	68.71	50.94	58.49	84.44	68.98	75.6	77.46	71.12	87.34	74.12	66.74
2	79.6	50.82	59.95	51.73	74.09	50.59	71.95	49.71	87.59	72.32	49.2	82.72
24	42.31	32.8	64.5	51.37	37.83	55.77	70.91	39.88	65.35	47.46	34.69	52.78
Time post-training (hr)	Tg/HFD
0.5	52.22	73.52	59.52	47.59	63.95	71.76	51.67	39.76	47.6	65.49	51.01	47.05
2	32.88	61.3	60.45	46.23	52.02	65.9	36.47	48.83	52.16	74.96	32.98	53.97
24	43	62.94	24.05	30.88	50.78	38.35	33.6	43.13	54.1	58.97	44.16	42.86
2x2 repeated-measures ANOVA
Source of variation	F (df)	p-value
Time	59.12 (2,44)	<1E-15
Genotype	10.95 (0.86,18.89)	0.004996
Diet	5.905 (1,22)	0.023715
Genotype x Diet interaction	7.97 (1,22)	0.009903
0.5hr post-training: Tukey's multiple comparisons test
Comparison	Adjusted p-value
nTg/LFD vs. nTg/HFD	0.996486	ns
nTg/LFD vs. Tg/LFD	0.994109	ns
nTg/LFD vs. Tg/HFD	0.000307836	*
nTg/HFD vs. Tg/LFD	0.965498	ns
nTg/HFD vs. Tg/HFD	0.000155428	#
Tg/LFD vs. Tg/HFD	0.000684356	*
	Italics indicate Greenhouse-Geisser correction

## Sheet: 2B
Alternation (% correct of 6 choices)
nTgLFD	nTgHFD	TgLFD	TgHFD
83.33	50	50	50
33.33	100	33.33	16.67
50	66.67	100	16.67
66.67	16.67	66.67	50
83.33	50	100	83.33
50	83.33	83.33	33.33
50	83.33	83.33	66.67
83.33	83.33	66.67	16.67
100	83.33	33.33	50
83.33	100	66.67	33.33
100	66.67	83.33	33.33
33.33	33.33	50	16.67
2x2 ANOVA
Source of variation		F (df)	p-value
Diet x Genotype interaction		4.521 (1,44)	0.0391254
Tukey's multiple comparisons test
Comparison		Adjusted p-value
nTg/LFD vs. Tg/LFD		>0.9999999999	ns
nTg/LFD vs. nTg/HFD		>0.9999999999	ns
nTg/LFD vs. Tg/HFD		0.0217919	*
Tg/LFD vs. nTg/HFD		>0.9999999999	ns
Tg/LFD vs. Tg/HFD		0.0217871	*
nTg/HFD vs. Tg/HFD		0.0217871	#

## Sheet: 2C
Distance (m)															2x2 repeated-measures ANOVA
Day of Training	nTgLFD														Source of variation	F (df)	p-value
1	8.78	4.1	13.01	4.46	5.1	4.07	7.61	7.52	6.88	11.77	2.94	10.45			Time	22.97 (3,133)	<1E-15
2	6.07	1.59	11.53	5.89	5.8	4.81	6.07	8.28	6.25	3.98	10.54	1.55			Genotype	1.396 (1,44)	0.243687
3	1.44	2.91	12.3	3.69	8.57	4.38	2.77	2.93	5.62	2.45	7.82	1.58			Diet	4.432 (1,44)	0.0410169
4	2.29	1.39	12.24	2.83	6.03	1.64	2.41	1.46	3.81	2.56	9.38	2.18			Genotype x Diet interaction	2.228 (1,44)	0.142699
5	1.29	1.47	8.82	0.78	3.58	3.94	0.92	1.78	4.25	5.72	5.09	2.55			Day 4 of training: Tukey's multiple comparisons test
															Comparison	Adjusted p-value
Day of Training	nTgHFD														nTg/LFD vs. nTg/HFD	0.99182	ns
1	10.7	8.07	4.96	6.97	4.93	7.82	6.16	6.46	9.6	10.21	6.52	6.77			nTg/LFD vs. Tg/LFD	0.827121	ns
2	6.28	1.79	7.84	3.72	9.12	5.09	5.55	5.43	3.01	3.22	13.28	8.98			nTg/LFD vs. Tg/HFD	0.145315	ns
3	3.46	2.95	5.67	8.68	5.29	5.16	8.67	4.36	3.43	4.31	9.97	3.87			nTg/HFD vs. Tg/LFD	0.666375	ns
4	2.38	2.3	4.18	7.08	6.91	5.25	7.93	1.35	2.41	1.88	7.22	3.21			nTg/HFD vs. Tg/HFD	0.245737	ns
5	3.4	2.35	2.66	5.48	4.03	3.13	7.55	0.57	0.98	2.13	7.76	3.17			Tg/LFD vs. Tg/HFD	0.0203011	*
															Day 5 of training: Tukey's multiple comparisons test
Day of Training	TgLFD														Comparison	Adjusted p-value
1	10.04	3.33	7.67	2.92	9.08	10.8	8.41	12.89	9.2	7	7.79	7.04			nTg/LFD vs. nTg/HFD	0.994319	ns
2	8.87	13.12	1.45	4.08	7.34	4.72	7.07	11.06	4.71	6.01	8.71	5.36			nTg/LFD vs. Tg/LFD	0.836617	ns
3	5.49	2.33	2.67	3.42	5.27	3.51	1.13	7.32	6.29	2.46	3.06	5.6			nTg/LFD vs. Tg/HFD	0.0552479	ns
4	3.86	3.46	1.58	4.62	4.18	2.35	2.85	4.96	1.89	1.58	1.67	3.56			nTg/HFD vs. Tg/LFD	0.698254	ns
5	3.69	2.62	1.51	4	3.13	2.12	1.92	3.97	0.68	0.12	2.8	3.59			nTg/HFD vs. Tg/HFD	0.0968647	ns
															Tg/LFD vs. Tg/HFD	0.00634616	**
Day of Training	TgHFD
1	10.67	10.69	5.39	7.65	6.95	4.81	10.34	9.76	10.86	3.88	7.92	7.6
2	14.15	7.02	5.5	9.16	7.36	5.72	9.55	5.48	6.06	5.35	1.13	7.76
3	8.72	8.23	6.19	1.86	7.87	7.94	5.82	8.32	8.68	5.83	2.02	7.72
4	7.29	6.68	6.49	2.47	10.25	2.96	11.49	2.3	6.69	7.4	2.46	11.4
5	3.09	8.77	5	7.1	13.57	6.52	4.49	1.52	8.94	4.61	1.98	6.12

## Sheet: 2D
Distance in target (%)
nTgLFD	nTgHFD	TgLFD	TgHFD
39.53	37.43	37.56	20.61
27.41	27.97	33.73	32.14
23.79	51.85	43.6	32.32
38.04	24.94	33.18	25.6
47.84	43.78	36.38	15.22
55.99	42.81	57.79	20.78
44.11	39.33	36.82	28.83
39.52	31.08	36.49	28.22
50.71	40.5	32.97	28.39
47.6	31.03	40.74	33.95
35.82	52.54	50.93	27.89
51.78	27.98	34.1	26.02
2x2 ANOVA
Source of variation		F (df)	p-value
Diet		13.0 (1,44)	0.000791
Genotype		7.813 (1,44)	0.007657
Diet x Genotype interaction		3.301 (1,44)	0.076069
Tukey's multiple comparisons test
Comparison		Adjusted p-value
nTg/LFD vs. nTg/HFD		0.899649	ns
nTg/LFD vs. Tg/LFD		0.589946	ns
nTg/LFD vs. Tg/HFD		0.000258	*
nTg/HFD vs. Tg/LFD		0.939719	ns
nTg/HFD vs. Tg/HFD		0.002177	#
Tg/LFD vs. Tg/HFD		0.011125	*

## Sheet: 2E
Distance (m)
Day of Training	nTgLFD
1	4.45	3.3	4.89	6	5.85	3.98	3.06	7.6	2.54	5.7	5.34	4.26
2	2.19	1.99	3.07	2.39	2.62	2.43	0.94	2.16	1.82	3.49	3.22	1.89
3	1.43	1.25	0.97	2.21	1.4	1.17	1.23	2.79	1.82	3.01	0.95	1.8
4	1.76	0.64	1.28	0.41	1.17	1	0.45	2.1	0.51	0.85	1.2	2
Day of Training	nTgHFD
1	5.92	3.99	3.29	7.22	4.19	3.11	4.54	5.9	6.45	5.72	4.16	3.27
2	2.51	2.38	1.29	2.46	2.45	1.58	3.07	2.39	2.91	2.3	2.34	0.66
3	1.23	0.95	0.92	2.57	1.09	1.35	0.75	2.15	1.68	1.37	1.49	1.45
4	0.53	0.59	0.48	2.06	1.97	1.22	1.59	0.56	0.61	0.93	0.65	1.31
Day of Training	TgLFD
1	2.48	2.42	5.91	5.08	4.39	3.35	5.08	6.18	5.81	3.89	3.39	7.71
2	2.37	2.07	3.69	2.97	2.19	1.74	3.29	2.67	2.7	2.46	0.64	2.11
3	3.48	1.68	3.02	0.93	1.45	1.26	0.92	1.87	1.3	1.25	1	2.67
4	1.14	0.43	0.65	0.82	2.07	1.26	1.24	0.31	0.43	0.77	0.6	2.23
Day of Training	TgHFD
1	7.24	4.75	4.84	3.1	4.31	3.08	7.02	5.35	7.35	5.41	7.45	4.33
2	4.15	5.55	3.02	3.2	3.21	3	3.69	5.57	3.69	5.27	3.95	5.85
3	5.43	4.46	1.01	2.82	1.05	2.59	5.93	4.75	6.21	4.97	5.2	4.41
4	4.92	2.72	0.62	1.7	0.81	2.77	3.22	2.82	2.23	2.81	1.22	4.49
2x2 repeated-measures ANOVA
Source of variation	F (df)	p-value
Time	131.2 (3,66)	<1E-15
Genotype	14.69 (0.7,15.24)	0.00340615
Diet	9.947 (1,22)	0.00460583
Genotype x Diet interaction	15.6 (1,22)	0.000681122
Day 2 of training: Tukey's multiple comparisons test
Comparison	Adjusted p-value
nTg/LFD vs. nTg/HFD	0.967116	ns
nTg/LFD vs. Tg/LFD	0.998224	ns
nTg/LFD vs. Tg/HFD	1.44365e-05	*
nTg/HFD vs. Tg/LFD	0.921492	ns
nTg/HFD vs. Tg/HFD	3.0822e-06	#
Tg/LFD vs. Tg/HFD	2.5394e-05	*
	Italics indicate Greenhouse-Geisser correction

## Sheet: 2F
Number of nose-pokes															Nose-pokes over target: 2x2 ANOVA
	Hole	nTgLFD													Source of variation	F (df)	p-value
	1	1	1	1	0	2	9	2	6	13	0	3	2		Genotype	47.85 (1,44)	1.51e-08
	2	3	3	8	0	4	7	0	10	12	5	0	1		Diet	14.45 (1,44)	0.000439296
	3	3	3	1	0	9	6	3	8	7	4	8	4		Diet x Genotype Interaction	18.92 (1,44)	7.98368e-05
	4	2	5	1	9	8	5	5	13	9	10	0	9		Nose-pokes over target: Tukey's multiple comparisons test
	5	7	29	7	19	14	21	8	11	5	23	4	16		Comparison	Adjusted p-value
Target	6	38	49	36	34	47	42	43	32	28	35	33	29		nTg/LFD vs. nTg/HFD	0.979986	ns
	7	13	6	2	12	1	0	0	5	4	7	9	13		nTg/LFD vs. Tg/LFD	0.279576	ns
	8	3	3	2	11	6	5	8	2	11	2	4	8		nTg/LFD vs. Tg/HFD	9.7e-09	*
	9	2	1	1	5	4	9	4	10	4	4	9	6		nTg/HFD vs. Tg/LFD	0.13815	ns
	10	3	1	0	8	6	1	10	9	8	8	7	10		nTg/HFD vs. Tg/HFD	2.7e-09	#
	11	1	9	2	2	5	2	5	12	1	4	6	4		Tg/LFD vs. Tg/HFD	4.3982e-06	*
	12	1	2	0	0	10	0	9	7	3	8	4	6
	Hole	nTgHFD
	1	1	1	2	2	1	2	6	6	7	7	10	9
	2	2	0	2	3	0	8	0	1	15	3	15	10
	3	2	1	5	3	7	3	9	6	3	5	2	16
	4	3	1	2	7	4	9	9	17	10	1	5	3
	5	12	21	6	14	14	19	8	15	20	12	12	18
Target	6	31	46	37	30	41	53	22	28	66	35	34	39
	7	6	8	2	6	8	5	4	5	6	11	17	23
	8	1	2	2	7	1	8	5	10	7	4	15	14
	9	1	1	2	1	0	1	1	9	9	2	7	5
	10	0	0	4	1	10	2	8	2	8	5	8	5
	11	9	2	1	9	7	9	5	9	12	5	1	3
	12	2	0	0	1	3	0	1	7	16	1	6	1
	Hole	TgLFD
	1	1	1	1	0	3	8	0	0	5	7	0	4
	2	3	3	8	0	6	4	6	5	7	4	14	11
	3	3	3	1	0	6	5	3	2	5	5	8	14
	4	2	6	1	7	15	5	16	1	11	1	9	4
	5	6	13	10	16	12	2	14	4	15	10	12	10
Target	6	51	38	26	32	25	30	21	31	35	21	24	37
	7	10	6	2	8	9	12	11	10	4	10	4	13
	8	3	4	1	9	3	13	3	0	13	11	14	6
	9	1	1	1	6	13	3	8	3	12	15	1	6
	10	3	1	0	10	14	11	27	6	8	5	12	7
	11	1	8	1	3	18	2	3	3	8	2	2	9
	12	0	2	0	0	1	3	1	5	4	12	15	10
	Hole	TgHFD
	1	22	4	12	13	13	5	7	15	2	10	9	13
	2	12	12	8	6	10	13	11	4	12	2	15	7
	3	6	16	12	11	2	10	8	7	14	3	12	14
	4	2	7	0	3	5	17	3	6	6	2	8	6
	5	13	5	7	12	7	5	13	9	7	11	5	5
Target	6	19	18	10	8	6	8	17	7	9	7	13	11
	7	4	5	7	9	3	7	8	4	10	1	5	6
	8	6	2	3	6	2	4	6	3	8	6	2	3
	9	2	7	20	1	6	17	22	13	5	2	6	23
	10	10	3	10	16	13	6	6	14	12	11	3	11
	11	8	12	6	10	9	15	14	9	3	7	14	5
	12	13	8	4	20	4	16	6	16	1	3	9	4

## Sheet: 2G
	fEPSP slope (% prestimulation baseline)
Time (min)	nTgLFD							nTgHFD								TgLFD							TgHFD
-10	97.43	104.05	99.92	102.08	96.31	106.05	101.21	96.08	99.69	104.13	102.03	104.92	98.33	99.82	96.05	102.34	96.79	103.73	97.57	98.59	97.15	104.45	94.92	104.02	99.16	99.7	95.05	99.05	97.67	92.9
-9	93.34	95.74	100.03	88.74	98.9	97.23	92.63	102.42	103.29	102.23	109.76	94.94	101.29	107	90.31	102.59	99.52	93.89	96.46	99.92	98.01	100.93	102.13	104.13	97.19	99.02	97.66	97.61	98.96	95.51
-8	100.69	104.11	102.58	95.55	95.23	101.79	101.12	93.73	101.77	101.88	101.26	95.45	96.71	93.58	99.28	104.69	102.81	99.38	96.68	99.98	93.9	101.62	98.74	99.1	100.35	96.89	101.47	99.52	94.91	102.66
-7	91.83	102	107.16	97.91	100.89	103.42	98.94	103.14	96.11	102.32	101.61	103.15	106.33	98.07	91.11	102.31	95.88	98.93	106.93	103.74	93.49	98.53	99.74	94.12	106.14	106.14	99.01	108.15	108.36	98.63
-6	102.97	103.2	104.26	97.79	99.32	105.8	98.71	101.47	98.09	93.34	93.82	102.67	96.1	100.69	102.84	106.52	101.83	105.58	108.26	95.97	92.39	99.85	98.37	105.26	100.53	102.33	94.8	100.31	102.75	94.24
-5	99.11	102.32	101.99	98.26	99.94	97.59	94.33	97.98	105.45	104.85	99.36	102.91	91.47	103.74	98.04	106.56	106.79	96.09	101.07	102.2	96.97	97.84	96.18	103.31	102.22	104.46	105.09	96.78	102.91	102.68
-4	98.09	103.34	106.66	97.91	96.31	98.14	104.12	95.33	103.34	95.49	97.76	109.41	101.53	102.09	99.05	107.84	104.06	101.76	97.86	99.23	98.05	94.91	105.45	100.74	95.35	106.5	96.27	94.82	107.51	94.32
-3	100.31	98.59	101.97	95.59	94.22	97.61	102.97	98.86	98.38	101.48	97.89	96.35	97.61	92.07	98.62	103.66	96.21	105.1	100.15	93.71	103.08	100.22	87.38	101.79	107.84	98.61	98.41	108.23	98.41	97.46
-2	100.05	96.17	99.58	95.35	95.32	103.91	97.44	97.96	95.98	93.55	105.22	91.31	92.14	107.87	100.42	103.41	102.63	94.58	99	106	106.18	92.31	99.22	97.77	99.94	100.09	94.7	100.92	100.38	96.38
-1	97.6	102.4	108.45	105.98	97.47	99.99	93.71	101.59	100.01	97.93	103.66	97.47	92.99	103.76	99.32	101.42	100.48	93.95	96.56	103.78	104.67	98.7	101.07	105.91	102.28	97.64	97.11	104.58	99.12	94.25
1	198.67	205.57	186.05	195.59	225.82	228.68	239.92	239.17	220.61	246.14	227.22	236.63	216.18	201.03	197.12	215.06	208.73	198.22	197.18	184.55	180.4	226.25	198.01	190.3	204.16	209.98	209.42	202.98	211.22	209.05
2	200.29	178.94	199.74	190.07	249.82	228.85	228.95	236.41	246.9	252.68	216.04	216	217.5	184.49	203.27	190.98	196.86	197.1	190.18	195.24	188.6	203.35	191.69	178.61	208.2	207.2	196.58	209.05	208.16	195.32
3	197.21	170.03	195.54	186.39	216.84	224.26	231.67	223.32	220.77	219.57	215.67	200.67	213.6	180.7	193.18	184.56	175.41	192.79	183.39	188.64	170.12	173.4	192.27	173.4	175.7	208.6	178.21	177.15	207.62	179.84
4	185.23	203.53	169.26	191.12	213.97	229.9	214.92	225.96	214.17	199.71	202.14	182.13	187.18	166.99	185.35	174.49	181.33	189.02	177.71	207.78	173.83	184.66	181.65	155.29	172.76	182.7	174.02	171.13	183.1	174.28
5	184.01	186.65	197.83	191.72	199.8	219.29	213.26	226.32	229.76	206.67	176.02	177.47	205.46	204.66	184.79	176.11	188.71	202.23	200.91	170.92	202.91	170.76	161.09	169.14	163.43	160.79	164.82	166.15	161.36	165.58
6	174.13	195.67	190.28	193.75	225.18	200.69	211.36	231.83	223.58	213.15	178.19	176.22	190.68	192.76	174.71	167.75	171.86	180.73	169.9	200.97	197.03	172.44	164.23	147.31	165.07	150.99	141.84	164.82	151.88	141.73
7	187.52	190.23	203.13	172.48	204.15	210.92	214.34	194.32	205.82	220.87	200.95	202.94	180.95	179.71	187.59	202.87	186.11	183.92	183.99	180.15	169.6	175.85	144.07	138.42	156.65	157.12	142.28	135.99	158.37	142.65
8	181.86	183.36	178.14	200.49	212.5	212.07	206.86	217.52	195.27	223.89	167.67	177.24	159.52	161.7	182.48	194.63	187.82	168.99	211.79	185.21	189.61	146.85	149.01	140.03	157.29	152.94	141.76	136.69	144.01	142.49
9	178.07	194.48	176.68	182.95	210.63	205.69	205.16	210.91	203.93	188.69	166.69	157.24	158.19	185.19	174.71	183.87	174.07	197.77	168.91	200.35	204.52	175.93	157.15	141.15	155.81	150.78	133.37	134.71	139.29	132.58
10	183.26	179.63	179.58	194.46	206.31	180.77	201.68	187.02	192.9	201.32	153.18	149.54	146.6	190.79	182.62	180.86	180.25	177.86	190.58	211.62	180.29	162.21	144.25	137.41	155.9	150.63	134.13	138.32	140.35	132.27
11	181.07	165.32	190.27	183.19	183.4	193.42	203.84	198.65	211.31	204.99	169.82	152.67	152.32	192.45	180.7	155.22	197.4	203.29	179.93	182.25	202.46	138.19	147.1	143.84	153.86	135.11	133.57	132.45	126.41	124.54
12	184.35	176.25	198.22	170.43	201.09	193.07	190.73	199.58	187.63	203.56	158.43	157.86	166.24	187.27	182.48	203.98	186.21	201.25	191.84	172.83	174.15	161.46	136.14	140.09	146.54	151.32	132.32	125.87	141.35	123.4
13	174.72	193.78	190.48	171.92	202.35	192.65	197.12	203.46	198.99	185.18	138.96	148.12	157.48	184.26	176.06	198.04	177.19	188.55	195.53	195.42	185.12	156.4	143.77	132.09	154	123.05	136.86	135.16	112.63	127.94
14	174.17	186.13	184.34	197.44	188.79	203.22	200.88	184.5	206.6	198.28	184.91	155.37	154.35	169.53	174.62	192.34	196.35	185.39	175.32	188.96	181.14	141.69	128.65	126.93	118.82	132.52	130.89	130.66	122.55	121.25
15	184.13	191.52	157.31	205.88	208.08	194.04	189.1	190.81	196.77	201.64	182.57	169.82	138.21	190.86	183.38	193.81	185.31	169.1	184.9	188.06	188.31	155.54	127.1	139.56	134.34	133.71	140.1	143.25	123.23	129.69
16	182.57	206.58	196.69	182.18	212.74	181.55	185.48	194.78	199.26	199.39	128.06	151.19	141.93	207.35	183.89	199.61	187.43	188.89	175.2	197.24	187	136.06	131.94	135.51	140.26	147.19	144.8	152.22	135.62	133.78
17	187	186.81	196.37	174.96	198.98	186.75	196.66	206.16	207.09	197.69	162.21	143.65	139.05	181.82	186.93	178.65	190.28	185.53	188.12	182.1	167.79	142.85	135.84	129	152.11	135.5	133.88	158.64	125.91	124.17
18	189.64	170.78	188.9	171.67	191.25	203.72	183.64	198.12	181.05	185.23	164	122.2	184.68	197.83	191.22	192.74	180.61	184.62	195.12	180.7	182.51	115.7	134.29	130.97	140.81	127.36	124.86	150.25	119.44	123.74
19	178.33	179.38	172.26	186.62	188.66	187.67	185.66	189.33	189.84	184.61	158.88	163.09	147.95	216.21	178	187.34	189.23	174.56	189.14	176.29	194.38	119.52	135.88	129.31	142.35	128.4	109.07	151.08	118.12	120.25
20	196.68	208.14	183.6	172.87	200.39	185.8	188.91	186.21	178.17	184.27	164.23	172.3	151.8	174.43	196.88	194.32	183.21	177.78	188.04	189.09	177.89	120.39	133.87	145.53	142.18	121	125.97	153.97	122.24	116.64
21	190.92	177.77	171.11	186.72	189.79	190.67	170.85	181.29	190.84	182.74	146.77	164.53	143.13	205.73	192.27	168.1	183.69	173.85	198.01	184.02	183.89	143.39	139.91	131.02	137.64	110.16	128.99	149.06	111.68	116.83
22	182.56	186.18	201.03	176.88	185.85	196.05	175.88	187.05	184.42	171	188.62	148.99	165.79	189.47	179.96	179.99	184.25	187.85	193.94	180.05	208.68	141.3	146.35	126.91	133.57	129.39	108.49	145.08	129.35	119.16
23	188.88	173.36	201.77	174.36	189.35	211.98	177.7	176.98	180.22	181.26	153.2	146.44	126	192.25	191.89	182.68	171.08	191.06	165.93	213.63	187.29	150.92	127.69	139.81	134.56	120.42	120.39	142.28	119.33	118.59
24	169.25	189.86	178.55	199.16	189.71	207.5	197.28	202.52	186.13	188.33	152.27	171.62	126.67	185.45	169.49	178.54	184.97	192.8	185.61	176.04	186.79	152.42	118.02	128.61	136.54	112.14	126.55	149.06	112.47	115.28
25	182.24	194.33	179	171.01	174.78	183.5	182.52	196.77	194.36	188.5	152.33	148.34	183.07	191.46	185.41	193.44	172.4	178.57	187.2	185.39	174.08	139.42	120.71	118.73	133.79	110.12	122.11	145.16	108.62	122.52
26	182.91	172.38	179.13	184.43	194.65	161.75	191.14	182.39	188.12	191.34	142.29	143.44	132.14	176.35	182.04	178.93	178.76	177.38	186.79	191.34	167.66	136.16	134.42	133.29	138.25	116.56	133.71	147.87	106.17	124.98
27	196.51	168.44	186.81	184.12	205.4	176.9	173.3	189.83	191.54	188.95	138.11	140.68	165.33	190.69	196.08	190.81	198.52	182.99	203.07	179.27	181.16	141.82	119.89	127.99	145.8	131.27	117.46	154.96	119.66	118.48
28	184.74	195.25	196.56	189.26	197.32	191.56	191.73	176.8	201.1	192.11	156.23	158.33	148.98	193.01	180.85	175.34	177.36	194.26	180.44	181.89	195.57	132.37	134.42	136.71	142.96	129.23	114.51	156.75	120.35	116.1
29	180.43	175.24	180.6	185.39	180.9	188.56	191.99	188.12	198.84	180.28	160.07	163.63	177.01	163.36	180.16	176.93	197.24	179.17	172.67	189.94	172.51	133.86	154.18	133.75	147.03	119.47	121.44	157.69	109.7	121.48
30	192.48	184.61	186.37	168.48	189.31	189.7	201.84	194.71	187.55	202.38	158.25	139.27	149.03	200.78	192.26	184.34	180.22	187.08	182.47	179.71	188.44	123.12	129.66	121.63	128.03	119.31	108.09	138.58	108.64	108.58
31	182.71	182.11	172.14	187.12	196.16	188.45	189.69	202.76	201.37	194.82	147.71	156.29	160.78	187.69	181.83	207.47	170.85	188.4	180.21	170.31	184.6	170.44	122.67	136.25	131.51	112.41	119.73	141.28	111.21	119
32	182.42	169.46	191.4	184.82	189.78	201.79	176.21	185.56	197.82	204.82	167.71	127.95	154.26	197	181.63	191.39	174.84	180.4	201.08	192.26	185.15	131.72	130.12	121.69	135.94	123.63	126	143.27	122.44	127.4
33	179.94	190.04	194.89	185.6	186.54	180.72	201.74	193.06	193.94	187.58	141.41	145.23	139.71	166.66	180.53	168.96	189.22	175.83	176.34	203.13	195.43	147.86	124.56	120.32	134.32	121.77	122.39	142.8	122.51	121.83
34	200.14	186.69	181.35	198.65	199.67	187.11	208.68	200.87	178.37	192.94	171.32	141.1	161.93	190.75	201.68	171.48	179.53	181.56	183.33	189.77	178.12	130.37	135.22	128.18	132.34	143.97	139.24	140.8	130.96	129.62
35	188.02	190.16	178.64	204.27	191.59	187.74	210.91	193.12	185.02	182.68	164.09	165.58	157	192.51	187.52	192.74	183.78	173.09	178.15	157.06	194.65	150.02	131.62	138.91	132.67	125.06	122.19	142.17	113.29	119.66
36	186.22	184.03	186.78	189.47	180.65	177.14	201.65	178.32	196.07	213.84	136.39	151.81	141.25	210.39	186.31	165.32	186.52	176.04	184.7	162.64	186	136.61	117.41	129.84	129.09	113.56	125.83	139.67	115.45	115.41
37	202.55	180.74	178.16	190.74	193.03	196.11	212.08	184.73	186.69	200.67	168.01	151.43	150.3	192.44	203.2	174	193.23	188.16	178.39	189.81	194.89	136.54	132.2	127.41	124.18	123.15	114.54	134.68	123.28	114.63
38	177.67	175.32	161.99	180.24	202.79	202.79	188.37	196.75	183.51	190.2	150.29	149.57	161.48	183.12	177.97	191.26	191.54	170.64	189.73	194.85	181.84	137.43	126.58	122.91	138.3	123.22	128.85	147.55	124.49	116.4
39	181.94	197.62	180.73	202.22	192.43	186.74	183.56	181.37	203.77	180.3	154.71	149.52	165.84	194.62	182.76	196.92	184.75	167.95	185.36	196.76	186.11	139.31	122.55	134.18	134.63	114.48	133.66	144.96	113.82	123.2
40	183.36	180.07	192.05	201.91	180.37	173.84	197.74	184.28	177.7	171.91	155.03	138.43	162.51	193.67	183.07	164.8	179.22	176.78	179.49	189.91	162.62	134.6	122.46	119.15	134.1	134.7	127.77	142.98	136.18	120.32
41	186.68	170.86	184.42	168.89	181.34	198.34	189.97	187.58	196.01	185.65	139.73	148.93	142.67	190.94	186.53	160.98	197.85	194.37	175.1	184.21	211.77	128.79	118.93	130.43	151.34	128.42	118.62	160.46	129.5	116.64
42	189.17	172.82	193.51	190.89	202.88	194.21	205.99	192.06	184.99	190.6	140.34	166.43	130.16	173.33	188.78	176.39	191.17	173.13	173.54	181.23	183.1	139.45	125.67	137.24	128.1	112.88	116.86	133.78	112.53	115.69
43	198.68	185.48	170.49	195.4	189.76	202.63	198.72	191.29	217.07	179.1	151.65	171.05	163.83	192.3	197.1	186.15	188.59	176.94	173.55	192.43	196.02	131.36	137.73	124.41	140.42	127.19	120.29	148.15	122.96	120.89
44	185.03	201.38	191.72	186.42	175.85	206.95	187.01	199.48	194.69	183.14	148.15	144.81	159.96	205.98	188.19	176.53	169.44	192.61	177.57	176.61	191.33	139.25	133.78	125.51	124.34	140.95	126.28	136.72	139.51	127.66
45	182.63	159.39	196.71	192.8	191.96	212.41	206.26	198.61	201.28	183.17	145.33	141.23	160.09	175.56	184.67	169.43	164.89	183.43	197.73	197.31	177.08	136.67	136.05	138.65	133.46	135.74	136.16	144.54	134.72	137.4
46	193.29	176.29	178.32	197.21	201.29	200.57	204.2	197.13	207.36	193.67	133.87	152.33	163.95	174	192.32	184.37	190.37	204.55	206.27	190.85	181.45	135.85	120.38	121.33	148.54	126.3	134.42	158.36	125.32	133.25
47	194.85	197.39	176.8	187.99	198.36	183.22	186.54	187.94	188.63	191.6	153	137.27	130.18	197.29	195.81	185.06	196.81	196.5	191.27	199.46	182.93	144.88	133.53	120.4	143.05	133.33	134.37	155.45	132.79	134.81
48	185.27	203.56	198.96	188.57	181.29	199.35	170.3	180.64	188.85	178.05	181.36	178.69	156.72	184.97	184.63	190.64	179.52	198.12	169.7	187.42	196.35	131.69	128.83	116.94	135.33	111.14	117.67	144.65	111.66	126.96
49	195.03	186.96	188.11	181.05	191.13	187.43	209.3	198.28	168.99	189.8	158.08	147.08	143.89	177.11	193.22	182.07	185.02	180.73	188.41	177.01	181.31	135.42	133.69	142.32	136.96	115.67	124.81	148.79	114.52	127.71
50	181.48	184.82	170.21	172.65	187.47	207.41	200.82	199.23	189.11	183.24	163.66	149.46	142.13	187.31	179.16	178.57	188.7	176.52	182.59	177.65	186.73	142.69	125.36	121.81	146.36	116.02	120.27	157	113.72	122.73
51	187.12	185.92	193.96	175.63	191.5	201.58	194.8	178.81	204.54	198.87	176.79	141.54	163.3	202.79	188.07	190.59	180.6	174.39	189.67	187.85	193.8	158.92	142.66	128.52	130.98	114.83	122.92	139.77	116.57	122.02
52	160.01	188.66	177.95	192.08	187	213.46	184.28	195.23	183.26	180.48	143	155.2	150.18	158.75	159.83	181.79	189.38	191.13	169.02	196.69	183.17	143.11	136.25	126.49	135.06	128.22	115.04	147.25	127.47	115.75
53	187.07	176.57	174.28	185.44	179.81	177.85	188.48	172.42	176.91	195.19	158.35	147.4	161.6	210.89	186.91	205.9	184.41	187.11	198.4	161.96	181.62	140.42	116.19	141.24	142.04	133.42	136.09	151.58	133.14	138.5
54	169.69	202.53	177.26	197.72	198.75	178.57	199.09	186.73	210.93	193.8	156.69	160.06	156.25	177.06	171.4	209.62	182.45	182.2	180.53	177.37	189.58	137.18	137.27	134.18	139.27	133.11	116.24	151.45	132.49	117.54
55	187.08	179.94	185.3	192.01	202.95	192.1	200.57	196.28	182.99	177.02	156.27	157.34	166.03	197.49	183.86	185.63	193.44	193.7	182.42	191.03	178.91	135.05	119.14	119.56	137.88	131.72	135.59	146.89	132.02	133.1
56	178.9	198.34	170.45	190.62	186.91	185.87	174.97	189.04	208.41	183.69	155.3	170.66	148.98	195.81	178.47	181.8	203.57	179.21	191.17	205.84	184.16	139.57	132.38	123.22	132.32	121.82	133.75	142.62	123.01	133.28
57	188.24	180.69	194.53	191.05	189.59	189.81	195.23	193.39	190.86	205.75	161.63	165.49	178.82	199.64	188.28	202.52	192.01	178.33	187.37	188.13	212.81	133.64	135.59	134.35	142.21	133.37	129.54	156.25	131.52	132.12
58	198.56	170.88	188.41	173	207.87	192.91	198.41	207.58	173.85	187.57	156.63	162.96	181.64	199.87	197.81	182.32	192.79	176.99	185.4	178.25	181.27	141.37	126.33	112.59	135.9	123.04	119.68	145.88	121.58	118.5
59	188.24	180.69	194.53	191.05	189.59	189.81	195.23	193.39	190.86	205.75	161.63	165.49	178.82	199.64	188.2	202.52	192.01	178.33	187.37	188.13	212.81	133.64	135.47	120.21	111.4	111.25	129.88	140.07	110.57	129.79
60	198.56	170.88	188.41	173	207.87	192.91	198.41	207.58	173.85	187.57	156.63	162.96	181.64	199.87	200.86	182.32	192.79	176.99	185.4	178.25	181.27	141.37	136.2	129.44	111.95	121.82	118.19	141.22	119.36	118.55

## Sheet: 2H
	fEPSP slope (% prestimulation baseline)
Time (min)	nTgLFD							nTgHFD							TgLFD							TgHFD
-10	96.38	101.24	98.53	93.59	103.94	93.78	100.15	98.75	90.46	103.3	101.1	103.57	92.88	98.14	96.26	104.07	107.79	99.74	90.52	94.99	105.96	106.96	105.37	99.31	102.03	104.92	98.33	99.82
-9	101.43	95.63	107.29	95.37	100.77	100.18	97.69	111.06	95.07	99.37	109.18	100.37	100.81	99.2	103.41	102.91	98.53	91.86	103.77	99.29	100.07	91.9	99.29	105.27	109.76	94.94	111.29	107
-8	100.94	105.31	93.24	102.96	104.38	99.15	92.6	102.68	105.34	101.82	102.64	105.23	104.1	101.79	105.6	98.19	96.33	97.33	102.69	109.56	102.34	91.05	96.52	91.38	101.26	95.45	96.71	93.58
-7	99.27	95.3	97.84	101.75	98.18	101.14	95.2	99.63	104.48	102.24	98.06	97.38	97.5	105.17	102.59	107.6	104.55	98.07	102.03	102.53	93.69	95.96	105.17	102.83	101.61	103.15	106.33	98.07
-6	104.72	103.57	95.38	97.39	106.66	100.46	96.86	110.04	99.76	98.23	99.77	104.2	100.17	90.65	99.79	103.76	94.87	96.76	100.59	92.45	95.05	100.34	95.16	109.87	93.82	102.67	96.1	100.69
-5	94.75	106.98	91.14	98.68	103.98	99.21	100.39	99.16	100.73	92.55	104.35	101.21	91.36	102.68	85.91	92.13	98.8	107.72	103.65	102.79	97.54	94.46	102.03	97.48	99.36	102.91	91.47	103.74
-4	98.39	98.22	99.85	101.4	94.41	105.68	99.22	107.78	104.97	92.31	94.18	101.62	100.5	103.66	107.11	104.83	106.55	102.49	94.95	91.09	99.87	107.6	99.24	96.35	97.76	101.41	101.53	102.09
-3	99.49	109.01	97	104.51	103.12	108.11	106.31	96.1	98.87	107.44	95.22	98.65	98.43	92.83	96.22	94.31	92.94	106.31	93.28	105.33	104.22	109.66	98.97	90.36	97.89	96.35	97.61	92.07
-2	93.72	100.99	91.12	101.76	109.19	105.56	110.19	106.3	104.94	103.2	99.42	111.3	107.94	99.54	94.5	105.78	101.51	89.49	96.99	92.35	107.49	107.25	108.54	99.7	105.22	91.31	92.14	107.87
-1	98.67	105.14	107.31	94.69	105.88	92.11	94.4	103.92	95.32	94.49	106.59	96.04	99.07	102.68	103.17	112.19	110.29	104.37	96.41	102.9	106.4	93.94	98.08	95.83	103.66	97.47	92.99	103.76
1	182.91	198.77	182.03	196.03	188.99	191.97	215.49	216.34	227.73	219.86	239.09	231.04	229.63	229.29	234.34	223.13	229.41	224.69	228.73	232.92	224.41	225.33	210.98	195.26	217.85	216.66	225.34	171.05
2	179.34	188.83	176.54	183.59	174.71	194.7	197.37	196.2	196.82	201.98	193.03	191.01	222.62	210.89	235.88	227.51	219.19	225.49	214.63	227.75	204.88	223.13	211.16	189.67	201.82	217.23	220.6	148.99
3	184.25	168.7	169.22	182.6	172.47	174.77	200.96	192.03	204.82	186.68	191.18	181.75	217.16	207.69	217.23	209.92	227.74	209.9	211.18	207.15	201.55	214.43	197.19	228.15	189.61	203.79	202.51	153.65
4	165.94	184.08	170.28	173.32	166.93	178.19	177	193.55	188.24	179.45	171.67	190.49	224.71	215.86	225.63	228.58	225.57	236.52	213.08	208.31	191.05	198.55	228.26	216.39	196.32	196.28	197.64	167.65
5	191.26	165.16	183.1	179.98	182.07	186.61	167.24	196.02	200.14	203.4	211.76	198.07	214.66	206.91	204.02	223.05	209.18	214.19	202.39	209.8	203.11	195.94	193.9	226.89	195.98	182.35	194.1	164.2
6	181.17	177.04	186.98	168.55	172.75	170.26	162.59	197.68	192.36	189.33	217.55	202.4	209.91	205.62	211.23	219.24	201.06	224.24	183.57	190.4	198.99	175.92	184.57	189.07	183.68	165.5	170.09	151.74
7	173.36	181.93	170.68	178.64	172.09	174.08	165.72	184.83	192.02	181.31	176.07	197.76	202.57	202.15	198.64	211.93	217.28	215.51	179.4	191.26	182.29	185.78	166.56	195.93	159.95	161.26	186.7	185.98
8	175.04	179.37	173.86	179.18	165.72	182.57	160.37	175.95	183.78	187.39	179.04	176.48	210.4	213.62	196.98	191.25	204.88	204.48	157.5	184.65	178.55	202.34	175.21	180.7	161.92	160.13	173.27	175.16
9	169.89	167.56	178.1	169.13	175.12	176.96	149.64	195.95	174.54	178.07	187.52	180.3	205.17	194.81	213.35	197.58	204.37	207.33	188.6	183.33	186.55	171.56	183.53	177.47	182.6	184.41	164.43	163.31
10	192.35	188.98	170.7	179.94	170.67	176.56	139.49	161.48	176.92	187.84	178.38	156.97	203.82	201.2	194.36	192.28	197.93	185.15	178.99	180.64	173.32	177.21	154.44	173.33	152.36	161.06	154.96	146.94
11	163.94	173.98	181.99	163.72	174.65	166.85	157.8	174.47	160.91	181.79	176.1	181.73	201.68	194.37	189.32	181.41	189.39	189.79	172.33	157.15	173.1	166.07	174.64	189.69	151.47	152.88	153.74	168.28
12	171.73	195.71	175.58	168.46	172.03	172.84	160.98	170.67	166.69	164.51	167.29	177.06	201	174.82	207.31	212.33	183.15	192.03	176.44	173.66	158.78	186.71	187.22	183.06	139.19	145.88	143.22	173.37
13	171.3	182.49	178.71	184.68	188.78	180.92	162.17	178.31	165.71	172.3	167.08	164.57	208.8	187.22	191.12	193.8	194.79	188	171.29	161.19	149.6	179.82	174.45	186.38	154.32	148.73	148.41	174.88
14	174.02	173.35	185.19	181.1	180.56	187.43	159.56	155.95	148.03	171.18	164.86	168.56	177.93	196.68	195.99	179.41	194.11	187.94	160.8	164.08	141.5	184.41	182.23	175.91	143.96	153.44	161.06	170.17
15	177.11	170.17	179.25	190.16	191.13	181.97	162.8	147.35	183.51	173.88	158.66	161.13	198.14	194.86	191.44	197.14	185.85	188.14	169.5	156.68	181.32	167.76	172.21	191.94	146.27	144.6	153.1	167.44
16	186.43	189.94	157.07	166.76	176.16	167.31	159.5	157.19	160.18	167.11	173.77	190.52	192.6	193.09	193	181.87	192.99	177.05	147.46	159.13	164.68	177.75	180.14	192.7	168.03	151.19	150.25	154.05
17	181.41	172.41	170.17	176.12	173.78	174.82	161.47	170.07	169.15	163.1	167.2	150.21	180.88	180.21	203.28	171.9	172.53	188.48	168.91	154.65	161.55	184.8	180.42	167.02	165.9	164.31	135.59	173.44
18	185.37	189.57	178.74	164.96	178.82	159.62	165.69	140.39	157.85	163.28	155.46	149.18	183.76	203.65	177.38	195.6	185.56	176.53	153.51	160.15	167.23	173.43	145.23	181.31	156.37	147.39	138.97	188.42
19	176.8	186.55	183.2	168.66	178.54	180.76	161.26	155.81	154.48	145.52	167.18	175.24	187.43	196.36	178.51	191.6	178.33	186.05	150.76	161.23	168.23	188.2	178.41	167.98	157.4	140.53	136.35	165.22
20	198.13	189.21	159.3	176.25	190.28	167.65	162.19	160.13	154.83	164.79	151.06	173.45	184.08	193.34	202.23	177.47	189.47	172.74	168.5	175.96	147.53	180.65	161.55	168.92	159.02	121.04	177.82	179.77
21	162.29	172.44	174.82	196.96	176.16	181.57	162.41	154.53	149.27	160.28	164.32	167.49	172.01	182.42	182.36	178.58	194.15	187.13	163.3	166.37	168.51	168.33	197.88	168.28	154.37	158.2	144.45	196.47
22	175.09	176.77	167.59	191.7	169.25	177.16	168.79	172.52	164.46	159.99	165.2	157.08	192.43	223.49	174.91	190.76	175.78	170.03	166.99	156.63	151.92	172.52	175.95	191.98	159.23	166.57	147.94	158.5
23	173.64	192.91	173.69	173.89	189.9	170.13	165.69	149.95	163.27	152.19	136.44	153.04	194.71	185.49	195.62	196.27	193.22	169.71	163.88	168.04	171.47	168.1	178.64	174.98	143.36	159.51	140.06	186.95
24	191.76	178.51	179.82	179.27	161.96	166.26	161.79	161.2	180.79	155	168.51	179.4	183.33	178.57	204.53	187.44	179.18	186.91	135.83	158.31	162.29	193.02	169.54	179.55	151.4	145.38	130.65	172.17
25	168.03	176.1	170.29	165.35	162.37	166.38	158.51	151.71	138.7	153.12	162.96	159.53	195.53	191.08	186.69	178.21	195.64	193.67	159.69	155.87	158.33	190.93	178.21	179.9	149.22	143.07	124.49	174.7
26	156.69	180.62	178.98	161.35	166.93	170.38	156.87	167	154.24	174.51	162.28	164.46	191.79	179.67	197.59	180.53	179.83	193.14	160.14	147.28	151.11	181.12	165.66	170.23	148.37	165.95	125.1	168.51
27	181.9	176.37	184.89	177.27	165.47	182.38	161.31	141.06	153.36	166.94	180.37	148.04	198.27	184.99	179.49	188.29	178.28	187.36	145.77	148.92	158.46	170.17	160.65	173.06	148.43	144.79	176.35	173.97
28	182.46	147.5	189.74	185.01	196.55	151.77	153	155.58	160.23	169.9	162.2	148.03	191.89	168.51	188.54	171.47	174.44	182.88	159.16	153.16	155.44	153.3	168.91	169.34	139.3	140.34	130.08	160.25
29	173.46	172.99	167.46	172.28	161.37	174.77	156.81	154.14	155.1	174.37	144.83	164.84	169.98	180.72	201.47	199.66	186.26	197.77	156.27	133	151.43	160.78	168.79	178.72	135.5	137.84	160.23	173.28
30	178.12	167.05	181.77	176.34	179.8	178.8	153.82	168.01	159.22	160.33	153.73	150.21	199.4	170.72	179.38	182.14	178.67	176.45	150.14	157.28	142.86	170.58	172.27	169.27	151.96	153.87	145.38	175.39
31	173.98	180.61	179.9	171.62	180.24	167.27	150.15	169.11	158.37	167.02	153.21	180.71	197.22	179.11	189.84	181.48	181.24	203.5	169.81	163.44	164.47	179.62	189.67	169.51	155.45	158.69	170.85	148.44
32	172.33	182.28	185.95	204.39	188.22	169.59	160.38	171.91	159.98	169.1	149.7	164.24	194.14	187.1	194.03	185.36	178.1	189.11	169.97	150.7	149.24	160.64	169.62	180.09	153.8	136.55	145.42	182.45
33	179.27	181.23	165.65	189.4	171.52	175.06	163.56	157.78	140.84	156.93	173.28	156.19	191.21	183.44	181.65	186.15	187.7	175.93	155.46	148.61	145.42	172.19	177.36	190.09	144.22	152.02	156.1	170.55
34	179.29	175.01	175.99	169.72	183.5	188.18	160.76	152.46	158.57	153.14	150.54	148.03	176.4	185.33	183.33	181.81	183.22	182.45	144.15	174.29	164.13	162.96	169.97	184.6	152.39	126.27	150.17	179.01
35	181.39	176.98	176.86	160.64	180.03	170.17	163.53	154.83	155.44	141.63	151.86	168.15	177.24	179.62	178.11	179.21	180.35	189.26	149.53	149.92	177.11	190.34	168.07	161.12	148.5	141.97	136.95	151.45
36	183.22	194.34	176.21	164.01	177.32	185.35	167.42	173.34	154.21	157.78	155.91	139.66	183.39	184.79	182.14	182.44	210.63	182.31	151.37	168	146.48	182.89	177.55	163.43	155.68	138.22	157.15	173.34
37	180.79	172.02	185.72	179.93	173.3	175.93	166.78	154.42	154.08	161.93	149.17	152.96	191.3	206.45	182.09	173.91	182.23	181.94	167.94	168.04	157.03	161.19	192.58	192.19	149.1	160.46	152.66	174.94
38	163.4	175.82	179.21	163.29	167.29	170.57	160.05	148.55	172.35	163.81	174.19	137.24	189.8	183.04	201.85	183.75	190.61	185.39	157.87	148.38	157.54	173.21	180.44	177.23	143.94	147.94	138.35	191.18
39	182.93	181.41	163.56	191.12	187.91	190.37	144.57	167.89	162.56	146.76	159.48	173.38	181.39	182.1	192.18	181.4	166.78	171.2	164.77	165.45	147.43	165.68	166.55	171.91	152.67	147.6	146.58	174.87
40	177.56	184.78	184.2	179.57	158.15	179.26	140.41	164.85	144.16	157.95	155.35	137.77	184.7	186.14	194.59	179.18	199.78	183.58	153.39	159.83	162.3	189.43	155.49	171.9	136.57	145.91	156.74	166.4
41	175.23	177.62	171.25	171.2	172.34	171.35	150.29	179.68	145.51	159.34	176.39	155.32	173.74	171.87	177.54	179.52	185.14	183.14	149.11	150.16	176.64	166.48	164.16	182.13	150.59	145.87	160.7	176.85
42	169.38	177.4	186.48	172.5	201.12	176.42	158.9	171.65	153.39	151.13	169.73	160.17	202.23	183.62	170.57	190.29	189.52	190.12	167.21	167.64	162.86	163.69	167.19	186.42	150.88	135.79	157.67	175.99
43	171.15	184.12	176.14	172.92	167.51	176.08	157.33	159.97	158.94	147.08	164.83	178.04	174.35	183.52	184.8	191.26	178.6	173.43	147.08	148.22	153.31	170.22	166.71	167.17	146.97	145.33	139.64	173.51
44	172.81	178.69	186.92	176.65	182.2	165.59	161.46	168.51	167.44	129.35	171.44	154.61	189.56	169.72	188.67	183.77	200.94	190.85	140.94	151.27	168.66	159.52	170.08	165.27	147.53	161.24	128.28	157.5
45	182.73	175.23	165.03	187.94	179.49	170.29	165.73	167.81	155.51	150.98	154.72	161.27	164.3	190.51	166.91	177.35	189.44	194.92	159.33	165.53	154.99	191.25	178.09	171.69	147.8	165.44	158.87	174.74
46	173.37	181.22	167.02	172.71	166.93	181.83	164.34	166.75	168.66	151.94	160.98	159.18	180.49	182.64	192.24	182.2	192.81	166.38	146.84	160.71	164.2	166.87	169.86	157.5	144.62	141.59	155.35	187.17
47	184.21	169.02	168.89	167.21	163.24	179.27	162.38	151.1	145.84	159	171.57	158.97	184.51	186.59	188.62	184.07	184.1	179.05	150.83	160.86	162.17	164.57	165.7	173.07	142.06	148.33	155.47	159.53
48	176.39	183.71	185.3	164.7	174.83	180.85	151.56	158.74	152.98	168.4	165.06	160.47	177	169.9	190.43	178.66	182.92	194.95	160.37	160.03	160.2	190.25	181.34	184	141.65	148.42	158.98	158.11
49	174.21	186.1	167.03	185.06	160.52	199.54	159.94	149.8	162.86	151.4	145.99	152.75	188.67	178.22	184.45	186.43	192.66	196.15	160.29	168.35	170.69	164.22	164.43	170.13	149.03	144.73	128.29	179.27
50	167.33	174.28	173.21	177.59	188.91	172.88	152.57	157.34	162.53	178.94	163.89	159.95	174.01	191.66	192.4	196.09	199.07	183.51	149.3	144.57	147.18	181.15	167.62	168.2	164.81	172.38	152.41	168.08
51	168.44	188.73	167.54	174.69	164.25	167.31	158.53	155.23	171.23	151.86	143.09	160.11	172.23	192.47	184.92	180.02	185.16	180.75	152.95	172.3	145.95	150.94	187.57	181.65	153.64	153.65	140.75	160.94
52	178.75	179.15	172.84	192.66	173.24	178.99	149.34	170.59	164.96	160.41	142.63	159.55	193.83	194.89	172.42	176.28	186.55	159.21	175.88	171.73	149.84	176.15	174.36	164.03	158.72	155.82	139.15	170.21
53	181.11	181.68	166.96	163.89	174.19	176.75	147.2	158.28	146.2	153.36	151.82	160.38	183.51	176.46	181.05	165.81	183.13	179.34	152.02	179.66	165.98	174.78	157.35	160.94	160.64	148.62	148.39	184.27
54	183.48	164.82	174.65	182.86	167.43	157.45	147.62	155.41	165.19	141.91	143.83	173.54	174.98	193.53	153.45	186.65	173.47	190.63	167.75	143.81	157.96	175.66	167.09	185.65	149.95	151.03	136.47	144.25
55	177.69	168.72	161.44	166.24	182.06	182.4	149.92	160.99	155.6	173.44	153	148.14	180.79	193.85	192.04	183.24	184.97	176.64	156.19	160.98	151.31	161.01	176.84	167.11	153.89	153.94	146.85	191.63
56	183.61	173.95	180.37	177.28	167.26	187.2	148.81	151.77	165.87	143.7	165.81	163.48	178.49	197.16	187.62	179.66	179.51	178.1	155.06	167.1	161.47	165.49	159.99	156.08	152.38	145.45	141.98	160.89
57	176.56	176.65	170.75	177.01	164.09	172.51	150.29	141.4	161.89	128.49	159.42	145.16	180.78	186.35	171.9	181.33	175.18	174.87	149.7	160.97	166.75	160.29	163.09	163.87	152.01	142.98	150.87	179.46
58	178.1	174.8	167.64	174.88	185.73	176	148.78	156.66	149.48	180.76	161.12	141.06	169.75	188.59	182.97	192.39	176.91	185.18	167.3	168.39	162.73	187.12	179.67	172.48	151.12	155.08	135.38	177.93
59	173.34	181.2	178.95	192.12	178.18	174.32	155.84	166.22	159.7	148.14	158.93	144.71	184.44	192.77	199.47	179.81	207.81	192.64	160.97	161.33	152.06	159.01	163.62	160.45	156.87	150.38	162.49	181.41
60	167.22	180.54	181.76	183.01	173.08	173.96	157.7	169	160.93	146.61	153.58	147.7	187.25	193.74	191.12	184.8	205.55	190.31	161.48	154.4	150.76	156.65	154.28	164.33	152.33	148.08	165.06	181.62

## Sheet: 2I
LTP (% baseline fEPSP during min 50-60)
ACSF				ACSF+Minocycline
nTgLFD	nTgHFD	TgLFD	TgHFD	nTgLFD	nTgHFD	TgLFD	TgHFD
184.35	192.05	192.5	131.75	176.83	158.56	181.7	166.71
183.51	189.65	190.35	126.98	177.02	160.11	181	168.39
184.51	191.57	181.84	131.9	172.29	152.87	185.82	167.66
186.16	158.29	185.68	125.26	178.46	153.32	180.77	154.16
194.18	158.91	185.35	125.69	172.95	154.38	159.93	150.5
191.49	166.73	189.94	146.3	174.69	180.61	164.07	146.74
192.95	194.18	140.43	124.77	151.4	190.98	156.48	173.26
	184.37		125.92
ACSF: 2x2 ANOVA
Source of variation		F (df)	p-value
Diet		41.65 (1,26)	7.718e-07
Genotype		37.83 (1,26)	1.6699e-06
Diet x Genotype Interaction		20.93 (1,26)	0.000103191
ACSF: Tukey's multiple comparisons test
Comparison		Adjusted p-value
nTg/LFD vs. nTg/HFD		0.553834	ns
nTg/LFD vs. Tg/LFD		0.705147	ns
nTg/LFD vs. Tg/HFD		1.28e-08	*
nTg/HFD vs. Tg/LFD		0.996445	ns
nTg/HFD vs. Tg/HFD		1.46e-07	#
Tg/LFD vs. Tg/HFD		1.651e-07	*
