# Supplementary material for: Beige adipocytes mediate the neuroprotective and anti-inflammatory effects of subcutaneous fat in obese mice
Source: Nat Commun. 2021 Jul 30;12:4623. doi: 10.1038/s41467-021-24540-8 (PMC8324783; doi:10.1038/s41467-021-24540-8)
Supplement: Supplementary file 4 — Source Data [file 41467_2021_24540_MOESM4_ESM.zip › AllSourceData/Fig6_SourceData_wpvalues.xlsx]

## Sheet: 6C
% tdTomato+ (CNS)				% tdTomato+ (Blood)				% tdTomato+ (SAT TRANS)				% tdTomato+ (SAT RES)				% tdTomato+ (VAT)
T cells		Monocytes		T cells		Monocytes		T cells		Monocytes		T cells		Monocytes		T cells		Monocytes
LFD	HFD	LFD	HFD	LFD	HFD	LFD	HFD	LFD	HFD	LFD	HFD	LFD	HFD	LFD	HFD	LFD	HFD	LFD	HFD
0.24	0.21	0.16	0.11	0.4	0.88	0.32	0.27	63.23	37.43	28.34	65.55	1.67	2.98	10.07	13.3	7.67	8.94	12.56	13.02
0.32	0.24	0.05	0.14	0.76	0.86	0.23	0.63	31.2	29.98	61.26	66.89	4.86	3	7.47	9.93	8.29	11.54	22.16	21.55
0.14	0.19	0.16	0.14	0.8	0.53	0.47	0.46	63.58	55.02	70.85	26.79	3.9	2.57	5.07	9.41	8.87	15.69	15.58	20.28
0.28	0.34	0.17	0.08	0.9	0.92	0.25	0.81	50.65	55.22	27.78	31.6	3.35	2.48	11.63	12.53	10.99	8.45	21.01	15.92
0.21	0.21	0.2	0.15	0.75	0.87	0.39	0.27	67.13	68.19	73.02	70.96	4.48	2.59	10.49	9.52	3.98	11.35	12.99	17.42
0.21	0.28	0.16	0.14	0.56	1.06	0.5	0.56	52.85	46.52	51.04	53.52	2.99	3.04	7.62	8.95	8.73	14.47	17.26	14.85
																Unpaired t test - VAT T-cells
																t	df	P value
																2.42	10	0.0363

## Sheet: 6D
	Body weight (g)
Time (weeks)	LFD/SHAM
1	20.53	19.11	21.66	20.76	19.48	19.25	17.61	18.19	18.34	20.77	21.86	21.3
2	20.83	20.43	22.9	21.18	19.89	20.05	19.18	19.97	18.76	21.62	24.64	21.47
3	23.42	21.69	24.29	22.83	21.84	21.47	21.11	21.53	22.35	24.06	25.43	23.69
4	23.68	23.17	26.37	22.81	22.82	23.29	21.51	22.2	23.37	25.33	28.06	24.9
5	25.99	23.06	27.65	24.64	24.6	25.2	22.4	24.38	24.75	26.26	28.28	27.29
6	28.32	26.19	29.38	26.98	26.81	25.95	24.28	23.9	26.15	27.46	29.99	27.22
7	29.65	25.94	31.49	29.15	27.1	27.18	25.39	25.79	27.81	28.49	32.27	29.52
8	27.89	26.9	32.57	30.78	27.56	29.24	27.92	27.44	28.04	30.82	33.54	31.16
9	32.72	29.57	33.36	31.29	28.49	29.7	27.98	27.95	31.59	32.27	33.89	33.66
10	33.15	29.14	34.2	31.54	30.71	31.58	27.92	29.16	32.01	33.97	35.35	32.36
11	33.69	28.82	33.15	32	30.65	30.24	27.34	29.65	32.34	32.56	34.25	33.29
12	34.45	30.23	34.32	33.3	30.19	31.04	30.4	31.08	32.64	33.83	36.58	34.52
Time (weeks)	HFD/SHAM
1	19.79	20.61	19.84	18.12	18.73	20.51	17.91	20.97	19.31	20.39	19.97	18.9
2	24.47	23.2	21.26	22.1	20.05	21.93	20.82	22.03	21.32	23.03	22.42	22.2
3	26.89	25.26	23.23	25.06	22.9	24.74	24.63	24.95	25	24.89	24.73	23.2
4	29.86	26.49	25.62	28.71	24.84	28.09	25.3	27.22	26.56	27.8	27.8	27.25
5	34.29	29.98	29.59	30.44	31.08	30.04	28.99	29.24	30.27	32.87	32.06	29.82
6	37.38	32.55	33.09	33.02	31.87	32.28	30.95	33.29	33.13	34.19	34.78	33.4
7	39.36	33.87	34.43	34.97	33.49	34.68	33.83	36.37	35.51	35.1	36.98	34.5
8	43.6	37.57	37.57	39.75	38.26	35.06	37.61	38.09	39.78	37.63	40.05	36.95
9	44.62	42.84	40.82	41.16	38.85	37.08	39.76	41.97	42.36	40.14	43.28	41.09
10	47.4	44.64	45.6	43.92	41.91	41.42	41.59	45.58	42.94	42.61	43.06	43.93
11	48.45	44.23	47.07	42.58	43.4	42.37	41.56	45.64	43.81	43.08	44.29	44.44
12	48.45	46.48	48.39	45.41	45.58	44.37	44.14	48.19	45.65	42.1	45.47	45.35
Time (weeks)	HFD/TRANS
1	19.01	21.2	20.16	19.15	18.85	18.14	17.9	16.92	19.48	21.11	20.18	19.66
2	22.56	22.25	22.36	22.66	23	21.37	21.82	21.12	22.81	24.46	23.1	23.36
3	25.88	24.81	23.54	23.5	25.85	25.52	24.34	23.04	24.97	27.3	27.2	26.01
4	31.05	27.73	28.21	28.02	29.04	26.85	26.77	25.45	29.22	29.89	29.63	29.07
5	32.99	30.82	32.15	28.7	31.78	29.77	30.78	28.2	31.65	33.16	33.16	31.81
6	33.1	34.93	33.89	32.38	34.37	33.25	31.97	31.44	34.88	35.9	35.33	35.37
7	35.26	36.48	39.97	36.36	37.47	35.39	35.75	33.29	36.8	40.12	37.99	37.1
8	36.99	41.75	41.17	38.95	39.81	38.66	38.68	34.27	39.68	40.8	39.7	42.41
9	40.14	46.02	43.86	45.35	42.36	39.54	39.41	37.96	41.79	44.32	43.93	42.94
10	43.5	47.01	46.99	43.31	45.76	40.12	40.95	41.46	46.69	46.47	46.76	43.35
11	44.38	47.66	46.22	44.07	46.9	41.48	41.95	39.62	47.05	48.15	45.23	46.28
12	44.69	48.95	46.66	45.68	47.51	42.52	42.37	41.3	45.55	47.47	46.2	43.13
1-way repeated measures ANOVA
Source of variation		F (df)	p-value
Time		1777 (4.6,153.2)	<1E-15	Italics indicate Greenhouse-Geisser correction
Condition		84.13 (2,33)	<1E-15
Time x Condition Interaction		77.04 (22,363)	<1E-15
Tukey's multiple comparisons test (effect of condition)
Comparison		adjusted p-value
LFDSHAM vs. HFDSHAM		<1E-15	*
LFDSHAM vs. HFDTRANS		<1E-15	*
HFDSHAM vs. HFDTRANS		0.593606	ns

## Sheet: 6E
	Serum cytokines (pg/mL, % of LFDSHAM)							IL1b: 1-way ANOVA
	LFDSHAM							Source of variation	F (df)	p-value
IL1b	129.5	76.38	124.6	75.67	97.86	96.04		Condition	15.33 (2,15)	0.000237
IL2	101.6	122.9	80.47	150.9	77.84	66.29		IL1b: Tukey's multiple comparisons test
IL6	140.9	100.4	37.88	151.4	40.44	129		Comparison		adjusted p-value
CXCL1	165.7	87.49	75.77	131.8	61.46	77.79		LFDSHAM vs. HFDSHAM		0.001516	*
TNFa	127.3	91.77	84.99	101.6	97.55	96.8		LFDSHAM vs. HFDTRANS		0.000339	*
								HFDSHAM vs. HFDTRANS		0.726412	ns
	HFDSHAM
IL1b	317.67	343.38	545.93	473.55	660.81	297.69
IL2	67.84	74.18	138.72	199.33	64.13	86.313
IL6	260.6	282.5	164.22	84.27	301.96	203.42
CXCL1	188.74	118.24	397.14	97.03	93.31	333.82
TNFa	112.16	115.96	257.61	114.73	98.8	131.62
	HFDTRANS
IL1b	524.91	241.85	554.71	581.03	751.22	363.43
IL2	291.47	65.62	235.15	72.56	64.41	101.1
IL6	154.98	335.97	412.84	153.7	253.54	331.4
CXCL1	115.19	181.28	256.66	242.7	215.48	258.96
TNFa	211.43	183.14	206.11	229.63	112.75	194.47

## Sheet: 6F
Left panel														Right Panel
	Distance (m)													Distance in target (%)
Day of training	LFD/SHAM													LFDSHAM	HFDSHAM	HFDTRANS
1	11.64	7	9.77	5.88	10.85	6.57	8.15	9.64	9.4	6.15	7.05	4.79		43.27	28.26	23.64
2	9.25	6.27	8.49	5.24	6.89	5.02	7.81	5.58	6	6.4	8.61	2.3		31.33	33.57	18.78
3	3.85	4.47	2.13	4.77	4.79	1.91	3.2	3.5	10.29	4.42	2.43	3.41		37.12	28.12	25.85
4	9.54	2.46	1.12	2.32	3.51	2.88	1.5	4.29	2.36	2.26	1.81	5.48		33.47	16.03	24.36
5	5.87	1.83	1.45	3.59	1.8	2.14	2.76	3.5	3.94	1.67	2.27	4.72		34.98	21.31	26.32
														47.6	31.22	29.84
Day of training	HFD/SHAM													54.95	21.54	37.15
1	7.62	7.2	8.55	9.17	9.33	9.35	9.65	7.61	6.85	9.69	9.18	11.03		30.44	35.37	39.5
2	7.83	5.55	7.95	7.24	8.45	8.01	8.46	9.35	5.84	8.99	9.44	8.05		37.32	27.09	33.19
3	5.48	6.45	7.22	4.51	7.96	9.98	9.17	7.17	5.6	8.31	7.27	7.22		50.3	34.68	26.9
4	6.43	5.58	7.12	5.58	6.83	7.36	9.8	5.82	5.01	5.97	6.04	6.22		37.09	30.93	29.13
5	5.16	4.96	4.92	8.03	5.46	5.51	8	5.79	4.67	5.76	4.67	6.53		43.99	35.15	26.01
Day of training	HFD/TRANS
1	9.83	6.66	11.28	8.14	11.42	8.91	7.02	4.93	9.95	6.95	11.36	8.99
2	11.44	4.6	4.93	7.59	10.48	6.13	7.04	10.19	12.3	5.9	9.17	6.59
3	3.53	5.07	6.27	5.78	9.68	9.31	5.19	8.11	9.88	5.77	7.37	3.38
4	6.32	9.11	8.1	7.21	6.79	6.2	8.99	5.26	5.76	5.37	7.95	6.54
5	9.32	8.03	6.86	7.94	7.07	4.69	6.9	5.18	5.25	4.87	7.49	5.13
Left panel: 1-way repeated-measures ANOVA														Right panel: 1-way ANOVA
Source of variation	F (df)	p-value												Source of variation	F (df)	p-value
Time	11.83 (2.5,80.9)	8e-06												Condition	12.17 (2,33)	0.00011
Condition	5.54 (2,33)	0.008455												Right panel: Tukey's multiple comparisons test
Interaction	0.45 (8,132)	0.889738												Comparison		Adjusted P Value
Left panel: Tukey's multiple comparisons test (effect of condition)														LFDSHAM vs. HFDSHAM		0.000496	*
Comparison		adjusted p-value												LFDSHAM vs. HFDTRANS		0.000395	*
LFDSHAM vs. HFDSHAM		3.3e-05	*											HFDSHAM vs. HFDTRANS		0.996506	ns
LFDSHAM vs. HFDTRANS		1.1e-05	*
HFDSHAM vs. HFDTRANS		0.929467	ns

## Sheet: 6G
Left panel					Right panel
IBA1+ process length (microns)				Sholl radius (microns)	LFDSHAM					HFDSHAM					HFDTRANS
LFDSHAM	HFDSHAM	HFDTRANS		1	0.17	0.28	0.16	0.28	0.23	0.22	0.09	0.25	0.1	0.08	0.12	0.19	0.11	0.31	0.05
641.15	378.73	345.6		2	0.27	0.27	0.2	0.35	0.23	0.19	0.25	0.4	0.68	0.33	0.12	0.41	0.55	0.37	0.34
625.78	451.52	542.29		3	0.51	0.29	0.19	0.36	1.6	0.82	0.29	1.22	1.96	0.4	0.3	1.42	1.46	0.64	0.37
568.78	486.04	325.31		4	2.3	1.28	0.65	2.13	2.49	1.21	0.59	2.71	1.8	0.54	0.57	2.52	2.84	1.93	0.56
482.88	393.13	420.99		5	3.93	3.26	1.86	4.34	4.89	1.91	2.22	7.3	5.29	1.86	1.87	7.73	5.09	8.19	2.11
768.83	539.99	588.98		6	8.22	4.66	4.83	11.05	7.19	2.98	4.57	7.7	6.42	6.01	4.3	7.8	8.46	8.46	3.59
				7	6.7	7.57	6.34	8.34	9.35	4.27	8.26	15.02	7.2	7.39	7.4	13.3	7.32	13.62	7.33
Left panel: 1-way ANOVA				8	15.89	12.01	8.29	18.82	9.58	5.77	11.25	7.7	7.56	8.77	9.63	7.5	6.13	10.12	10.72
Source of variation	F (df)	p-value		9	14.27	13.41	11.46	18.61	17.49	5.47	14.61	13.92	7.35	12.23	15.39	13.98	7.72	10.28	10.64
Condition	4.97 (2,12)	0.026787		10	13.44	13.38	11.64	19.35	18.03	4.59	13.92	19.9	12.77	15.38	16.36	11.3	11.8	10.27	13.6
Left panel: Tukey's multiple comparisons test				11	15.48	18.81	14.27	21.06	15.66	5.76	16.24	11.08	12.72	14.65	16.37	10.9	12.41	13.74	9.37
Comparison		Adjusted P Value		12	13.21	12.34	17.46	20.77	21.42	6.43	10.69	10.11	10.33	19.82	12.26	12.62	11.46	11.31	10.67
LFDSHAM vs. HFDSHAM		0.04834	*	13	11.46	12.37	19.84	20.25	18.25	7.62	11.84	10.84	11.43	10.18	12.61	9.73	16.54	12.5	13.89
LFDSHAM vs. HFDTRANS		0.041667	*	14	7.56	15.53	18.47	24.13	13.69	5.08	12.88	9.9	11.38	10.61	13.48	7.62	11.28	9.57	12.36
HFDSHAM vs. HFDTRANS		0.996106	ns	15	13.51	7.43	17.47	22.85	17.51	7.33	9.46	8.38	12.27	7.85	9.78	7.66	12.02	7.62	8.63
				16	14.26	18.22	20.73	16.39	10.49	6.03	11.02	3.78	10.19	8.06	11.95	9.27	9.27	5.14	12.19
				17	10.98	12.43	22.28	20.06	15.23	3.73	9.31	6.65	7.15	6.6	9.77	6.24	7.62	9.23	10.98
Right panel: Area under curve (AUC) from Sholl				18	11.09	11.27	25.21	17.42	9.86	4.17	9.74	5.97	7.74	6.14	6.99	5.56	8.87	9.36	8.71
LFDSHAM	HFDSHAM	HFDTRANS		19	10.82	9.41	21.89	18.87	7.01	4.37	6.68	7.52	5.39	7.49	4.17	7.04	5.89	8.99	7.97
306.9	140.7	191.3		20	12.87	7.08	21.03	15.03	6.84	2.73	5.59	3.88	4.67	10.96	5.2	6.19	3.8	2.97	6.95
234.7	197.5	163.6		21	14.51	6.32	19.06	13.59	14.12	1.94	5.48	3.8	3.57	9.14	4.04	4.15	2.61	2.16	5.99
515.3	166.5	198.9		22	10.27	6.68	18.71	11.48	11.8	1.52	5.4	4.39	5.61	8.44	4.86	4.68	5.62	3.67	5.82
390.5	191.9	164.5		23	8.71	6.91	18.56	9.51	11.68	2.69	4.11	1.33	6.01	8.34	3.2	2.93	5.65	1.52	6.77
338.5	204.2	194.9		24	9.1	4.7	20.84	8.46	10.66	3.6	7.41	1.06	2.71	7.43	3.65	1.12	2.26	0.89	7.54
				25	6.9	4.19	19.54	7.71	9.97	3.97	4.39	0.83	5.8	4.57	4.63	0.96	7.27	0.65	4.98
Right panel: 1-way ANOVA (AUC from Sholl)				26	6.77	3.18	12.36	6.22	9.23	2.95	5.3	0.45	4.63	4.24	6.47	0.29	4.44	0.5	5.53
Source of variation	F (df)	p-value		27	5.99	3.35	17.71	6.49	10.47	4.34	2.09	0.34	3.06	3.04	1.35	0.36	2.95	0.4	3.33
Condition	12.89 (2,12)	0.00102536		28	6.42	2.24	11.64	7	8.19	3.51	2.76	0.12	2.61	2.33	3.29	0.1	3.54	0.16	2.64
Right panel: Tukey's multiple comparisons test, AUC from Sholl				29	6.26	1.55	13.88	6.63	7.49	4.17	0.6	0.03	1.75	0.65	0.73	0.03	1.62	0.05	0.79
Comparison		adjusted p-value		30	4.55	1.27	14.64	4.35	5.56	2.75	0.14	0.06	2.06	0.29	0.16	0.07	2.52	0.07	0.16
LFDSHAM vs. HFDSHAM		0.00219245	*	31	4.83	2	15.56	3.68	3.94	4.29	0.24	0	0.87	0.29	0.23	0	1.01	0	0.22
LFDSHAM vs. HFDTRANS		0.00244053	*	32	3.64	1.34	8.83	3.3	3.62	3.71	0.08	0	1.44	0.08	0.09	0	1.42	0	0.1
HFDSHAM vs. HFDTRANS		0.99788	ns	33	1.76	1.94	8.93	2.16	4.56	2.36	0	0	1.28	0	0	0	0.85	0	0
				34	1.4	1.46	9.7	1.02	4.01	3.4	0	0	0.78	0	0	0	0.76	0	0
				35	1.67	1.43	9.76	1.29	5.38	2.13	0	0	0.44	0	0	0	0.38	0	0
				36	2.05	1.35	11.28	1.46	3.57	1.72	0	0	0.75	0	0	0	0.73	0	0
				37	1.27	1.39	9.61	1.04	3.5	1.74	0	0	0.98	0	0	0	1.02	0	0
				38	1.38	0.77	7.8	1.35	1.65	1.09	0	0	1.02	0	0	0	1.08	0	0
				39	1.76	0.53	6.64	1.57	0.84	0.99	0	0	1	0	0	0	1.35	0	0
				40	1.2	0.43	3.97	1.74	0.62	0.83	0	0	0.59	0	0	0	0.52	0	0
				41	1.28	0.22	4.03	1.27	0.39	0.52	0	0	0.38	0	0	0	0.41	0	0
				42	1.33	0.16	2.97	1.39	0.19	0.92	0	0	0.15	0	0	0	0.18	0	0
				43	0.96	0.06	2.3	0.96	0.07	1.46	0	0	0.03	0	0	0	0.04	0	0
				44	1.08	0.02	1.34	0.85	0.02	1.14	0	0	0.07	0	0	0	0.07	0	0
				45	1.81	0.03	0.64	1.41	0.03	1.15	0	0	0	0	0	0	0	0	0
				46	1.65	0	0.47	1.35	0	0.65	0	0	0	0	0	0	0	0	0
				47	1	0	0.15	0.69	0	0.33	0	0	0	0	0	0	0	0	0
				48	1.31	0	0.09	0.76	0	0.12	0	0	0	0	0	0	0	0	0
				49	0.81	0	0.07	0.57	0	0.03	0	0	0	0	0	0	0	0	0
				50	1	0	0.06	0.53	0	0.06	0	0	0	0	0	0	0	0	0
				51	0.64	0	0	0.22	0	0	0	0	0	0	0	0	0	0	0
				52	0.55	0	0	0.02	0	0	0	0	0	0	0	0	0	0	0
				53	0.45	0	0	0.01	0	0	0	0	0	0	0	0	0	0	0
				54	0.55	0	0	0.05	0	0	0	0	0	0	0	0	0	0	0
				55	0.4	0	0	0	0	0	0	0	0	0	0	0	0	0	0
				56	0.42	0	0	0	0	0	0	0	0	0	0	0	0	0	0
				57	0.32	0	0	0	0	0	0	0	0	0	0	0	0	0	0
				58	0.45	0	0	0	0	0	0	0	0	0	0	0	0	0	0
				59	0.51	0	0	0	0	0	0	0	0	0	0	0	0	0	0
				60	0.52	0	0	0	0	0	0	0	0	0	0	0	0	0	0
				61	0.59	0	0	0	0	0	0	0	0	0	0	0	0	0	0
				62	0.38	0	0	0	0	0	0	0	0	0	0	0	0	0	0
				63	0.47	0	0	0	0	0	0	0	0	0	0	0	0	0	0
				64	0.41	0	0	0	0	0	0	0	0	0	0	0	0	0	0
				65	0.34	0	0	0	0	0	0	0	0	0	0	0	0	0	0
				66	0.29	0	0	0	0	0	0	0	0	0	0	0	0	0	0
				67	0.21	0	0	0	0	0	0	0	0	0	0	0	0	0	0
				68	0	0	0	0	0	0	0	0	0	0	0	0	0	0	0
				69	0	0	0	0	0	0	0	0	0	0	0	0	0	0	0
				70	0	0	0	0	0	0	0	0	0	0	0	0	0	0	0
