# Supplementary material for: Beige adipocytes mediate the neuroprotective and anti-inflammatory effects of subcutaneous fat in obese mice
Source: Nat Commun. 2021 Jul 30;12:4623. doi: 10.1038/s41467-021-24540-8 (PMC8324783; doi:10.1038/s41467-021-24540-8)
Supplement: Supplementary file 4 — Source Data [file 41467_2021_24540_MOESM4_ESM.zip › AllSourceData/Fig3_SourceData_wpvalues.xlsx]

## Sheet: 3A
	BW (g)
Time (weeks)	LFD/SHAM
1	18.03	19.15	20.35	20.82	18.34	19.42	19.22	19.91	21.33	18.65	18.1	18.97	18.71	19.53	18.46	19.43	18.67	19.78	19.55	19.52	19.29	20	20	19.68
2	19.52	20.05	21.07	21.87	20.89	20.28	20.64	20.91	22.27	19.01	19.51	19.78	21.84	20.77	21.56	19.89	19.98	21.63	21.03	20.89	21.15	21.05	20.94	20.89
3	21.63	23.43	24.83	22.61	22.52	20.62	21.41	21.99	22.84	20.35	20.81	20.56	21.7	22.37	22.57	22.19	21.89	22.34	21.82	22.22	22.53	22.34	23.05	22.52
4	23.05	24.92	26.33	24.98	24.71	22.24	23.59	22.19	23.66	21.67	22.57	22.13	23.89	23.83	24.06	24.87	23.71	23.83	24.38	23.87	24.24	24.13	23.52	24.13
5	24.33	29.51	28.93	25.55	24.73	23.87	24.34	23.95	25.74	22.24	22.72	24.54	24.8	25.74	26.87	26.21	25.2	25.34	26.55	25.95	25.07	24.27	26.09	24.81
6	25.82	29.87	28.93	25.6	27.11	26.46	25.15	24.88	25.98	23.06	24.14	24.64	27.49	27.43	27.03	27.17	26.76	26.32	27.21	27.89	26.21	25.62	27.92	25.87
7	27.21	30.22	29.56	27.71	27.56	27.21	25.28	25.44	26.32	24.54	25.12	25.65	27.96	28.93	28.89	27.98	29.98	28.33	28.69	28.29	28.97	28.19	28.11	28.42
8	28.94	30.62	31.35	27.91	28.07	27.83	25.82	27.94	28.34	25.95	27.9	26.5	29.28	30.79	30.78	30.56	30.23	29.51	29.22	29.87	29.41	32.2	30.16	28.96
9	29.17	30	30.37	27.38	28.55	28.87	27.01	27.04	29.22	25.67	27.16	26.69	31.87	30.82	29.43	30.96	30.7	30.16	30.01	30.58	31.15	29.64	29.73	29.54
10	29.24	31.36	30.7	27.79	27.88	28.39	26.45	27.11	28.97	25.05	27.36	28.21	32.23	31.64	30.97	30.99	28.78	31.93	30.95	29.8	31.23	31.93	30.74	31.54
11	30.6	30.36	30.66	30.2	28.11	27.97	25.62	26.49	30.38	24.51	28.57	29.62	31.23	32.27	31.04	31.08	32.46	30.96	31.01	31.45	31.27	32	32.85	31.58
12	30.64	35.22	30.14	31.62	30.7	29.75	25.49	27.12	29.88	26.01	30.13	29.71	31.94	32.33	32.6	32.24	33.26	32.83	31.8	31.97	32.57	33.6	31.93	32.08
Time (weeks)	HFD/SHAM
1	20.01	19.34	23.33	22.24	20.24	18.01	18.08	20.07	20.99	18.93	19.73	20.42	19.95	19.95	19.04	19.1	18.82	20.26	18.23	18.75	19.15	19.58	19.17	18.86
2	23.78	22.58	26.58	25.47	22.81	20.35	19.72	24.12	23.5	20.81	22.39	24.25	23.07	22	24.25	22.36	22.31	22.37	22.42	22.62	24.08	22.62	23.59	23.2
3	24.54	24.75	31.48	26.31	24.31	24.62	25.92	28.26	25.44	22.39	27.55	25.01	26.38	27.26	26.56	25.57	25.82	25.79	26.83	25.43	26.87	25.79	25.23	27.29
4	26.95	27.03	34.05	30.37	28.09	25.84	27.1	28.88	25.61	28.24	29.56	26.77	29.03	30.49	28.54	28.62	28.97	29.89	29.32	30.16	28.18	28.14	28.96	28.71
5	32.76	32.64	34.21	35.27	29.36	29.48	27.32	29	28.83	28.79	31.11	29.03	32.12	32.53	33.03	31.09	32.94	33.23	32.16	33.77	32.25	32.99	32.51	33.12
6	33.51	35.72	36.92	36.13	33.48	32.13	29.98	29.32	30.36	30.77	32.96	30.4	36.14	33.25	35.81	36.01	36.47	35.41	35.83	33.7	35.91	36.3	34.53	34.79
7	33.62	36.88	37.64	36.16	35.07	33.95	33.11	29.41	34	32.27	33.24	32.69	38.31	37.36	37.92	38.2	38.29	38.53	38.59	39.12	38.26	38.02	37.64	39.4
8	35.69	36.88	38.68	36.76	38.18	34.53	34.64	30.12	34.26	32.7	33.35	35.57	38.85	41.22	42.35	42.44	43.94	41.95	39.8	40.3	41.43	42.18	43	41.35
9	35.53	35.94	39.73	37.89	37.82	35.83	36.77	32.71	37.62	32	33.8	35.48	42.13	43.95	44.62	46.56	44.63	44.4	45.49	43.43	41.66	43.56	44.47	42.69
10	36.59	35.77	40.18	39.54	40.14	38.04	36.43	32.91	37.42	31.79	33.59	35.4	43.2	45.09	44.67	47.19	47.76	43.69	46.58	43.96	47.36	46.49	45.18	47.13
11	35.95	36.32	40.15	39.58	40.38	38.55	37.99	32.55	37.29	31.24	36.66	36.24	44.96	49.33	50.68	48.42	46.64	48.67	48.42	47.42	48.04	48.95	47.25	47.08
12	38.28	38.79	41.78	40.39	41.03	41	38.45	34.82	40.28	33.77	39.97	38.78	49.19	50.63	50.9	50.48	49.72	50.53	49.37	50.05	49.32	50.76	50.8	50.9
Time (weeks)	TRANSnTg
1	21.05	20.85	18.12	19.47	20.52	21.3	19.17	22.39	20.04	16.77	19	18.86	19.96	19.75	18.89	18.19	19.38	19.03	18.8	19.04	19.76	19.68	19.02	19.01
2	22.85	27.11	21.57	22.83	27.02	24.82	22.06	23.16	25.56	18.39	23.28	21.78	22.98	21.7	22.82	22.49	22.84	22.14	22.51	22.27	21.75	22.47	21.96	22.37
3	30.47	37.05	23.88	24.32	30.02	43.72	22.18	24.27	30.31	19.86	26.35	25.45	26.24	24.86	26.96	25.44	26.16	26.39	26.19	25.29	25.43	25.8	26.15	26
4	37.46	38.7	31.06	26.45	30.23	44.99	30.12	24.64	33.76	24.27	28.93	30.46	29.99	28.49	28.16	28.3	29.44	27.47	29.54	28.08	29.36	29.38	28	29.16
5	41.4	40.61	34.98	33.19	31.39	45.8	36.34	28.96	33.87	29.85	30.09	32.4	32.07	32.26	32.19	31.92	31.24	31.48	32.28	32.38	32.64	29.89	31.44	31.42
6	41.49	42.61	35.35	35.97	33.31	48.08	36.83	32.28	33.93	31.08	32.69	32.48	32.62	34.51	34.04	34.31	34.47	35.72	34.75	36.24	34.48	34.12	34.95	35.11
7	43.97	43	37.1	37.45	34.08	48.32	37.19	36.79	34.56	32.15	34.27	35.69	37.35	38.33	37.92	36.26	37.63	38.15	38.13	36.52	39.69	37.07	38.5	38
8	46.03	44.34	38.02	38.84	36	49.03	37.66	38.91	36.52	32.62	36.07	35.88	40.78	40.97	39.57	42.75	39.68	42.4	40.01	39.72	42.52	41	40.89	40.99
9	47.92	46.99	39	39.29	38.11	49.08	38.58	39.35	37.35	34.35	37.3	37.89	45.62	44.83	43.42	43.17	44.31	41.27	41.15	44.2	43.46	41.49	44.24	44.82
10	48.39	47.12	38.83	40.17	38.03	48.74	39.41	39.68	38.4	37.4	37.86	38.94	46.1	46.56	47.83	44.38	43.95	45.45	45.62	47.61	44.79	45.54	43.3	46.07
11	48.02	46.77	40.92	41.97	39.36	51	41.18	40.88	42.68	39.45	39.44	38.96	49.58	46.97	48.39	44.92	49.32	45.86	47.69	47.46	46.16	45.98	44.69	46.19
12	49.86	50.9	43.02	43.58	41.07	53.36	41.27	42.64	45.57	41.17	41	41.13	49.5	49.17	51.61	47.16	50.2	49.31	47.88	52.2	45.66	49.01	43.87	48.83
Time (weeks)	TRANSTg
1	19.58	19.65	18.67	20.82	21.2	19.96	19.22	19.57	19.96	18.52	20.2	18.74	20.3	18.85	18.38	18.87	19.49	18.92	19.01	19.07	19.48	18.57	18.85	18.59
2	21.33	21.94	19.66	23.44	24.11	22.46	23.29	21.54	23.41	19.84	24.45	20.59	22.45	23.61	22.66	23.15	23.16	24.15	22.32	22.38	22.52	22.72	23.64	22.54
3	23.37	24.21	22.99	23.74	26.93	24.08	28.17	23.24	30.74	21.22	24.65	22.61	27.26	25.84	26.17	26.08	25.13	25.38	25.3	26.98	25.35	26.5	25.4	24.91
4	26.1	28.8	24.35	24.79	29.07	24.68	28.42	24.67	33.44	29.08	26.91	23.67	28.75	28.59	28.73	29.52	28.65	29.34	28.49	28.39	28.2	27.52	28.49	27.36
5	28.53	29.85	26.12	27.66	29.54	25.02	35.49	25.11	34.23	29.42	37.39	25.89	32.73	31.81	32.66	30.77	32.01	30.68	30.52	31.75	31.3	31.21	32.62	31.47
6	31.52	31.09	27.27	27.99	33.42	25.38	37.81	27.06	37.36	29.71	38.28	30.05	34.97	34.73	35.09	33.81	35.36	34.23	35.22	33.65	35	33.91	36.82	34.09
7	33.24	31.47	28.98	31.45	35.2	26.94	38.89	27.38	38.76	32.2	38.48	33.23	36.84	36.94	37.29	37.51	38.12	38.28	39.47	37.78	38.92	40.8	38.39	38.28
8	36.43	34.79	30.27	38.33	35.73	27.01	39.37	29.91	39.74	33.68	42.53	33.84	40.91	42.89	41.92	41	40.54	39.76	41.64	39.46	41.86	41.79	41.62	41.34
9	37.67	39.19	30.99	39.16	35.82	27.47	41.67	31.19	40.78	34.31	43.92	34.13	42.77	43.92	45.35	44.86	44.27	44.03	44.03	46.06	46.01	45.3	44.29	46.71
10	37.82	40.61	33.79	40.46	38.48	27.6	43.59	34.07	42.35	35.14	43.16	39.09	45.01	44.64	45.63	47.45	47.84	44.58	44.97	46.67	45.74	46	46.7	46.98
11	38.41	39.61	35.52	39.47	38.25	30.78	42.22	36.1	40.65	34.54	42.51	37.74	47.97	45.54	49.23	46.96	46.51	47.01	48.11	47.07	46.23	46.89	46.45	46.77
12	42.19	39.71	37.42	40.92	40.49	33.65	46.79	38.32	40.68	36.22	44.58	40.98	48.41	49.86	51.48	47.69	51.81	49.11	51.02	49.47	47.82	50.08	49.47	48.54
2x2 repeated-measures ANOVA
Source of variation		F (df)	p-value
Time		1058 (2.12,195.3)	<1E-15
Condition		58.52 (3,92)	<1E-15
Time x condition interaction		26.41 (33,1012)	<1E-15
Tukey's multiple comparisons test (Condition)
Comparison		Adjusted p-value
LFD/SHAM vs. HFD/SHAM		1.7e-08	*
LFD/SHAM vs. TRANSnTg		3e-10	*
LFD/SHAM vs. TRANSTg		3.72e-08	*
HFD/SHAM vs. TRANSnTg		0.423751	ns
HFD/SHAM vs. TRANSTg		0.991999	ns
TRANSnTg vs. TRANSTg		0.279464	ns
		Italics indicate Greenhouse-Geisser correction

## Sheet: 3B
Fat pad weight (% body weight)
	LFD/SHAM
VAT	1.12	1.2	1.34	1.42	1.06	1.31
SAT	1.29	1.31	1.4	1.23	1.57	1.59
BAT	0.66	0.63	0.63	0.56	0.37	0.59
	HFD/SHAM
VAT	3.32	2.74	3.91	4.06	2.26	2.59
SAT	2.61	3.26	3.53	3.64	5.04	4.69
BAT	0.5	0.5	1.61	1.81	0.35	0.36
	TRANSnTg
VAT	3.99	1.79	4.16	4.43	2.4	2.02	1.83	2.82
SAT	5.45	3.56	5.06	2.8	1.65	1.24	1.19	2.06
BAT	1.57	1.34	1.48	1.77	0.61	0.57	0.64	0.73
	TRANSTg
VAT	2.04	1.87	1.75	3.48	3.48	4.25	2.21	2.48
SAT	3.62	5.48	2.88	5.36	5.82	2.56	1.76	1.73
BAT	1.59	1.64	1.55	1.6	1.4	0.48	0.27	0.63
VAT: 1-way ANOVA (Welch's correction)						SAT: 1-way ANOVA (Welch's correction)
Source of variation		F (df)	p-value			Source of variation		F (df)	p-value
Condition		21.58 (3,10.85)	7.03539e-05			Condition		17.56 (3,10.64)	0.000194976
VAT: Dunnett's T3 multiple comparisons test						SAT: Dunnett's T3 multiple comparisons test
Comparison			Adjusted p-value			Comparison			Adjusted p-value
LFD/SHAM vs. HFD/SHAM			0.00735435	*		LFD/SHAM vs. HFD/SHAM			0.00667687	*
LFD/SHAM vs. TRANSnTg			0.0185394	*		LFD/SHAM vs. TRANSnTg			0.187626	ns
LFD/SHAM vs. TRANSTg			0.0161792	*		LFD/SHAM vs. TRANSTg			0.0359253	*
HFD/SHAM vs. TRANSnTg			0.997796	ns		HFD/SHAM vs. TRANSnTg			0.714784	ns
HFD/SHAM vs. TRANSTg			0.878472	ns		HFD/SHAM vs. TRANSTg			0.999972	ns
TRANSnTg vs. TRANSTg			0.997233	ns		TRANSnTg vs. TRANSTg			0.919568	ns
		Italics indicate Welch's correction						Italics indicate Welch's correction

## Sheet: 3C
	Glucose (mg/dL)								Area under the curve (AUC; inset)
Time (min)	LFD/SHAM								LFDSHAM	HFDSHAM	TRANSnTg	TRANSTg
0	116	130	128	107	90	100	115		384	449.5	443.5	421
30	150	157	167	174	128	171	207		402.5	370.5	366	467.5
60	130	122	146	132	130	159	149		434.5	384.5	336	372
120	92	117	115	100	114	117	111		409.5	383.5	362	414
									360	500	488	557
Time (min)	HFD/SHAM								438.5	421	409.5	388.5
0	134	98	136	95	127	118	121		469	464.5	463.5	456
30	178	144	150	188	221	146	168
60	146	123	117	101	152	136	160
120	117	109	99	94	127	160	152
Time (min)	TRANSnTg
0	122	101	100	88	131	120	118
30	181	152	121	181	198	140	162
60	140	113	114	92	160	149	165
120	123	101	102	90	129	121	155
Time (min)	TRANSTg
0	98	128	103	116	162	119	116
30	156	174	159	163	247	178	153
60	156	179	109	136	167	103	174
120	120	101	105	114	124	96	142

## Sheet: 3D
	Serum cytokines (pg/mL, % of LFDSHAM)							IL1b: 1-way ANOVA
	LFD/SHAM							Source of variation		F (df)	p-value
IL1b	63.65	95.05	103.54	116.57	121.19			Condition		18.69 (3,17)	1.3e-05
IL2	98.61	81.44	121.2	118.96	79.79			IL1b: Tukey's multiple comparisons test
CXCL1	102.51	100.74	93.44	102.71	100.6			Comparison			Adjusted p-value
								LFD/SHAM vs. HFD/SHAM			0.00026	*
	HFD/SHAM							LFD/SHAM vs. TRANSnTg			2.6e-05	*
IL1b	1207.46	490.41	672.5	720.42	980.49			LFD/SHAM vs. TRANSTg			4.5e-05	*
IL2	313.74	236.23	183.88	139.92	172.54			HFD/SHAM vs. TRANSnTg			0.78491	ns
CXCL1	130.43	98.04	183.54	139.17	133.86			HFD/SHAM vs. TRANSTg			0.808116	ns
								TRANSnTg vs. TRANSTg			>0.999999	ns
	TRANSnTg
IL1b	906.34	940.33	725.72	672.77	1100.42	1254.38
IL2	71.42	129.29	122.86	98.6	177.08	71.88		IL2: 1-way ANOVA
CXCL1	123.91	190.27	190.36	187.36	98.66	172.88		Source of variation		F (df)	p-value
								Condition		7.34 (3,17)	0.00229541
	TRANSTg							IL2: Tukey's multiple comparisons test
IL1b	1244.31	872.49	1002.79	653.16	890.8			Comparison			Adjusted p-value
IL2	122.83	147.28	112.05	108.8	126.06			LFD/SHAM vs. HFD/SHAM			0.00317447	**
CXCL1	137.34	134.78	129.59	175.06	139.21			LFD/SHAM vs. TRANSnTg			0.963822	ns
								LFD/SHAM vs. TRANSTg			0.807159	ns
								HFD/SHAM vs. TRANSnTg			0.00581228	**
								HFD/SHAM vs. TRANSTg			0.0205579	*
								TRANSnTg vs. TRANSTg			0.966387	ns
								CXCL1: 1-way ANOVA
								Source of variation		F (df)	p-value
								Condition		13.15 (3,7.5)	0.002346
								CXCL1: Dunn's T3 multiple comparisons test
								Comparison			Adjusted p-value
								LFD/SHAM vs. HFD/SHAM			0.209452	ns
								LFD/SHAM vs. TRANSnTg			0.0605071	ns
								LFD/SHAM vs. TRANSTg			0.0275712	*
								HFD/SHAM vs. TRANSnTg			0.829937	ns
								HFD/SHAM vs. TRANSTg			0.998622	ns
								TRANSnTg vs. TRANSTg			0.896812	ns

## Sheet: 3E
	Time with novel (% novel+familiar)
Time post-training (hr)	LFD/SHAM
0.5	72.6	81.52	76.83	66.53	59.31	67.61	83.69	79.88	65.59	66.3	60.09	59.32
2	69.45	85.17	84.72	76.22	72	57.16	83.49	76.85	78.66	72.44	61.29	78.73
24	66.4	74.56	70.27	74.27	65.05	67.9	63.21	70.82	51.08	64.25	57.12	64.8
Time post-training (hr)	HFD/SHAM
0.5	63.63	35.52	52.38	57.8	47.59	51.56	53.4	58.2	49.07	62.27	48.93	33.91
2	30.79	62.44	46.36	34.03	43.29	39.8	44.08	68.99	45.12	42.94	33.27	42.57
24	36.71	49.64	53.26	37.26	50.79	43.95	28.31	47.49	64.01	43.44	61.51	51.08
Time post-training (hr)	TRANSnTg
0.5	68.31	82.61	81.3	86.08	66.2	74.05	77.04	90.34	81.81	89.65	65.34	80.52
2	76.05	67.34	75.12	69.02	70.7	78.77	82.03	73.45	74.04	80.97	54.97	75.88
24	78.7	61.59	68.7	72.27	56.07	79.55	81.17	67.52	68.93	87.12	50.35	67.98
Time post-training (hr)	TRANSTg
0.5	72.28	43.62	55.44	48.22	57.42	55.13	67.86	41.77	43.63	41.82	40.63	51.11
2	41.69	39.13	36.23	51.41	51.63	47.52	53.31	53.38	33.53	51.94	26.74	51.99
24	53.43	32.55	60.57	41.46	45.65	49.06	48.97	24.95	43.42	64.1	46.04	48.61
1-way repeated measures ANOVA
Source of variation	F (df)	p-value
Time	5.1 (1.9,87.6)	0.0081309	Italics indicate Greenhouse-Geisser correction
Condition	58.21 (3,44)	<1E-15
Time x Condition Interaction	1.801 (6,88)	0.108094
0.5hr post-training: Tukey's multiple comparisons test
Comparison	Adjusted p-value
LFD/SHAM vs. HFD/SHAM	0.000234367	*
LFD/SHAM vs. TRANSnTg	0.0980444	ns
LFD/SHAM vs. TRANSTg	0.000699804	*
HFD/SHAM vs. TRANSnTg	9.638e-07	*
HFD/SHAM vs. TRANSTg	0.999668	ns
TRANSnTg vs. TRANSTg	4.2087e-06	*
2.0hr post-training: Tukey's multiple comparisons test
Comparison	Adjusted p-value
LFD/SHAM vs. HFD/SHAM	1.8658e-06	*
LFD/SHAM vs. TRANSnTg	0.968671	ns
LFD/SHAM vs. TRANSTg	2.539e-07	*
HFD/SHAM vs. TRANSnTg	2.7531e-06	*
HFD/SHAM vs. TRANSTg	0.999669	ns
TRANSnTg vs. TRANSTg	2.107e-07	*
24hr post-training: Tukey's multiple comparisons test
Comparison	Adjusted p-value
LFD/SHAM vs. HFD/SHAM	0.000249045	*
LFD/SHAM vs. TRANSnTg	0.665677	ns
LFD/SHAM vs. TRANSTg	0.000262113	*
HFD/SHAM vs. TRANSnTg	0.000134081	*
HFD/SHAM vs. TRANSTg	0.998251	ns
TRANSnTg vs. TRANSTg	0.000122028	*

## Sheet: 3F
Alternation (% correct of 6 choices)
LFDSHAM	HFDSHAM	TRANSnTg	TRANSTg
83.33	33.33	66.67	16.67
50	83.33	33.33	16.67
16.67	50	16.67	50
33.33	16.67	83.33	33.33
50	16.67	83.33	33.33
83.33	16.67	66.67	50
50	16.67	50	33.33
100	50	83.33	66.67
50	66.67	66.67	66.67
100	33.33	50	33.33
83.33	66.67	83.33	16.67
83.33	33.33	100	33.33
1-way ANOVA
Source of variation		F (df)	p-value
Condition		5.22 (3,44)	0.003598
Tukey's multiple comparisons test
Comparison		Adjusted P Value
LFD/SHAM vs. HFD/SHAM		0.053214	ns
LFD/SHAM vs. TRANSnTg		>0.999999	ns
LFD/SHAM vs. TRANSTg		0.026027	*
HFD/SHAM vs. TRANSnTg		0.053203	ns
HFD/SHAM vs. TRANSTg		0.991051	ns
TRANSnTg vs. TRANSTg		0.026022	*

## Sheet: 3G
Left graph																Right graph
Distance (m)																Distance in target (%)
Day of Training	LFD/SHAM															LFDSHAM	HFDSHAM	TRANSnTg	TRANSTg
1	5.88	5.54	6.71	8.91	11.44	9.03	4.8	5.54	8.28	8.57	6.47	7.79				44.42	27.89	48.86	29.89
2	1.54	1.62	9.01	4.32	7	10.45	6.29	8.36	6.47	6.35	1.63	2.41				59.95	15.18	31.16	29.37
3	5.71	3.74	2.53	3.45	2.5	2.99	7.83	4.77	1.99	3.34	1.23	5.58				35.34	16.51	45.44	37.45
4	1.72	2.65	5.63	1.95	1.4	2.23	1.51	2.39	0.47	2.77	1.63	4.82				26.49	29.7	30.42	23.82
5	2.17	2.31	2.69	2.55	1.52	1.16	5.12	0.8	0.25	1.95	1.23	1.15				42.48	25.08	33.58	15.54
																37.2	34.82	43.8	22.42
Day of Training	HFD/SHAM															24.45	33.91	50.17	13.45
1	7.61	10.79	7.69	8.04	5.83	4.57	11.43	11.9	3.72	7.34	9.68	5.94				33.62	29.38	13.12	20.59
2	6.02	8.35	4.35	4.6	5.74	6.04	10.02	11.62	6.97	9.23	7.56	6.24				38.67	23.68	25.71	45.94
3	2.61	9.38	4.73	1.07	7.82	0.89	6.43	10.25	9.65	4.16	7.82	3.31				39.92	25.28	53.51	28.48
4	3.95	3.9	4.96	4.51	5.09	5.55	8.56	4.91	7.87	6	6.28	4.71				43.85	16.4	54.94	24.76
5	1.93	4.89	3.16	7.49	3.48	0.92	7.47	2.44	6.09	8.1	9.74	4.35				56.73	38.37	32.45	29.13
Day of Training	TRANSnTg
1	6.32	5.81	6.8	7.12	9.18	7.81	7.79	7.66	9.13	9.69	5.25	4.45				1-way ANOVA
2	6.57	6.72	5.94	2.56	6.12	2.8	2.37	9.99	9.54	5.83	2.06	6.24				Source of variation		F (df)	p-value
3	8.39	5.38	2.43	4.77	6.32	3.17	4.73	6.23	2.76	3.45	1.91	2.07				Condition		6.52 (3,44)	0.000961
4	1.66	3.07	1.18	4.33	7.9	1.23	1.92	7.23	1.37	3.71	0.84	1.42				Probe: Tukey's multiple comparisons test
5	5.23	1.77	0.89	1.17	1.4	0.71	2.33	9.14	1.87	3.03	1.16	4				Comparison		Adjusted P Value
																LFD/SHAM vs. HFD/SHAM		0.008475	*
Day of Training	TRANSTg															LFD/SHAM vs. TRANSnTg		0.97772	ns
1	9.92	8.59	5.82	8.99	7.46	7.81	6.39	7.3	5.26	7.51	5.91	7				LFD/SHAM vs. TRANSTg		0.01095	*
2	4.58	8.09	4.27	4.34	9.83	7.3	9.79	5.93	6.62	3.36	4.14	3.99				HFD/SHAM vs. TRANSnTg		0.024672	*
3	6.48	5.48	10.52	3.6	5.22	3.07	2.77	8.9	2.6	6.76	6.73	6.69				HFD/SHAM vs. TRANSTg		0.999703	ns
4	5.23	3.02	6.47	4.59	8.27	5.08	3.69	9.14	3.54	3.03	2.96	4				TRANSnTg vs. TRANSTg		0.031204	*
5	1.66	3.07	3.91	4.33	7.9	3.15	2.73	7.23	3.1	3.71	5.15	9.94
1-way repeated measures ANOVA
Source of variation		F (df)	p-value
Time		29.7 (3.5,155)	<1E-15		Italics indicate Greenhouse-Geisser correction
Condition		6.13 (3,44)	0.00140802
Time x Condition Interaction		1.07 (12,176)	0.389142
Day 4 of training: Tukey's multiple comparisons test
Comparison			Adjusted P Value
LFD/SHAM vs. HFD/SHAM			0.000173	*
LFD/SHAM vs. TRANSnTg			0.900357	ns
LFD/SHAM vs. TRANSTg			0.013737	*
HFD/SHAM vs. TRANSnTg			0.026869	*
HFD/SHAM vs. TRANSTg			0.839134	ns
TRANSnTg vs. TRANSTg			0.181465	ns
Day 5 of training: Tukey's multiple comparisons test
Comparison			Adjusted P Value
LFD/SHAM vs. HFD/SHAM			0.014001	*
LFD/SHAM vs. TRANSnTg			0.732244	ns
LFD/SHAM vs. TRANSTg			0.015479	*
HFD/SHAM vs. TRANSnTg			0.171182	ns
HFD/SHAM vs. TRANSTg			0.987743	ns
TRANSnTg vs. TRANSTg			0.243472	ns

## Sheet: 3H
	fEPSP slope (% prestimulation baseline)
Time (min)	LFD/SHAM										HFD/SHAM												TRANSnTg												TRANSTg
-10	109.15	98.73	98.09	97.58	104	96.14	98.73	105.33	109.36	95.92	97.41	105.06	104.75	108.23	101.14	96.89	102.28	99.34	95.59	95.3	102.03	99.9	103.84	97.56	92.61	99.41	100.07	100.29	103.8	102.34	100.22	102.88	101.98	100.22	104.41	106.3	97.47	101.55	97.41	95.5	98.55	104.57	98.36	95.21	98.76	104.75
-9	90.87	101.6	95.43	103.31	96.59	99.72	96.51	103.9	100.45	101.07	104.1	104.52	101.04	97.28	98.73	86.18	97.98	103.36	95.4	97.66	101.31	98.39	99.03	106.36	101.45	99.23	103.14	102.22	95.24	95.23	100.68	99.38	101.82	102.64	97.52	89.37	99.76	105.92	98	101.23	97.64	103.2	100.71	103.8	103.89	100.11
-8	92.66	99.59	103.35	97.45	98.22	95.44	102.66	111.72	102.78	94.1	97.78	97.24	94.42	107.72	100.06	102.85	99.12	99.94	98.01	97.84	95.26	104.43	101.25	104.2	95.27	102.44	93.76	102.07	104.83	100.18	96.47	101.44	102.47	99.57	97.07	106.36	90.59	101.96	100.16	92.52	96.04	98.18	100.5	96.52	96.7	98.73
-7	93.92	99.77	104.48	99.26	103.24	100.8	110.54	99.87	91.93	103.69	99.64	95.22	101.18	95.37	92.09	96.12	98.01	100.85	97.91	103.14	95.36	100.16	102.12	106.69	100.91	98.79	94.44	107.82	95.36	104.26	104.22	103.51	103.78	100.96	98.65	108.2	99.02	106.66	96.13	100.76	104	99.02	102.65	96.94	99.57	102.29
-6	94.49	100.93	101.24	98.43	97.25	101.75	112.68	113.48	105.82	104.17	94.33	108.64	99.92	94.34	101.64	101.05	102.98	103.09	97.85	102.11	102.07	99.42	110.19	106.92	97.25	100.45	98.5	99.26	97.25	98.83	100.6	102	95.22	101.03	95.07	96.01	107.57	104.15	101.99	100.73	101.7	103.66	95.29	102.96	97.68	102.05
-5	93.74	96.58	99.24	101.76	95.18	99.09	108.47	113.09	106.31	112.35	102.36	97.8	100.52	98.9	98.35	102.61	102.71	98.14	99.4	103.07	100.91	96.41	92.69	83.5	84.86	98.1	95.13	99.36	100.2	99.29	103.8	103.59	99.74	103.71	100.6	101.51	105.68	94.44	102.04	97.21	102.44	96.25	100.95	97.02	96.97	98.36
-4	94.18	95.37	103.66	104.56	103.2	104.54	106	100.12	110.32	116.19	101.16	96.34	97.82	99.67	105.71	96.85	98.22	100.3	97.24	98.24	104.4	100.15	104.83	88.7	102.59	102.04	108.25	92.61	101.11	97.41	104.08	104.21	96.6	101.99	105.97	99.99	103.83	105.77	105.65	108.75	98.85	96.73	98.95	98.57	100.34	99.26
-3	98.22	97.54	103.76	97.8	100.09	101.53	112.3	102.65	110.81	94.11	99.13	100.95	101.43	99.66	96.13	102.16	103.76	101.96	104.23	101.48	103.02	98	95.92	98.54	97.19	105.38	91.86	97.29	98.9	97.66	103.08	100.24	98.89	98.9	100.33	95.9	95.7	100.59	108.08	106.15	101.12	104.25	100.68	99.31	99.25	96.43
-2	99.52	102.25	104.02	95.37	104.1	99.41	102.21	99.39	96.76	111.85	100.09	103.9	107.51	98.83	103.17	93.14	96.91	97.38	98.72	98.49	102.25	97.18	94.9	105.63	105.17	103.21	104.45	108.23	102.93	99.03	103.11	95.32	100.52	95.55	107.07	98.34	90.17	102.07	92.79	106.73	100.68	95.69	98.66	100.79	102.82	98.06
-1	100.61	101	97.42	95.53	97.32	102.64	87.69	99.4	92.16	99.95	97.78	94.11	95.93	91.48	85.26	104.82	97.63	96.75	99.65	101.88	95.86	104.01	104.22	94.3	103.24	97.79	110.25	98.47	99.06	97.54	95.06	104.29	100.78	99.23	100.04	96.98	101.54	94.55	95.14	93.22	100.8	103.53	100.74	100.41	101.84	103.06
1	249.32	236.73	236.04	253.04	237.51	233.75	248.06	258.84	233.25	224.31	244.72	234.34	235.72	237.42	264.35	238.46	245.26	252.22	255.85	248.37	279.64	236.75	250.92	240.3	249.97	234.31	248.46	229.62	239.22	216.24	244.79	242.35	242.01	235.65	185.45	202.06	185.39	185.83	197.29	184.3	181.26	208.8	189.57	188.17	197.78	202.18
2	234.71	221.89	220.66	219.42	234.85	205.11	210.93	205.75	240.08	222.47	214.54	210	215.69	214.01	210.38	208.79	213.98	228.73	221.35	211.16	206.52	209.87	240.66	222.02	214.97	220.23	230.57	207.94	241.65	218.5	214.23	238.97	227.52	197.26	178.54	173.76	179.12	159.07	182.89	165.02	185.05	179.83	170.01	146.26	175.24	172.89
3	212.43	206.49	227.32	224.02	206.76	204.38	225.19	214.26	222.63	215.68	200.44	198.31	187.57	190.71	193.97	193.04	196.36	188.03	193.7	181.73	197.48	195.36	210.39	207.56	230.8	215.38	206.77	223.2	235.57	197.49	232.04	209.19	190.34	215.8	166.64	172.16	147.94	171.69	162.95	161.95	165.54	178.41	143.92	165.94	161	163.28
4	205.72	193.52	202.72	195.75	206.08	190.89	209.33	189.94	214.41	193.51	197.17	180.13	192.49	181.55	175.54	171.35	200.29	178.73	198.99	189.32	177.39	182.67	197.44	201.72	200.46	196.67	214.46	182.83	202.6	219.94	198.6	200.89	213.13	182.03	177.02	176.72	165.16	168.96	163.71	162.21	191.24	147.2	164.63	169.58	158.4	174.38
5	192.1	193.24	203.63	195.38	193.25	212.83	207.78	199.36	191.99	193.97	167.5	169.54	172.2	153.84	157.22	177.65	177.28	170.85	171.91	143.79	160.18	206.91	203.5	196.12	200.3	208.67	206.92	206.44	208.76	203.96	208.89	222.9	179.34	219.69	148.3	157.33	160.24	153.04	149.77	171.77	161.9	163.58	159.5	140.08	147.91	180
6	175.85	188.89	199.95	190.71	182.05	195.23	204.82	177.11	161.99	188.55	159.99	153.99	152.69	159.41	154.76	148.66	174.54	156.27	150.54	146.36	137.49	142.04	187.59	177.35	182.72	184.07	201.42	187.92	171.84	190.44	169.54	186.29	182.58	200.06	151.3	154.77	156.11	140.69	151.39	159.04	140.15	163.81	156.24	135.21	137.91	162.79
7	189.04	184.23	188.16	180.14	175.63	180.32	202.7	167.78	188.11	186.52	156.36	153.12	146.28	151.23	165.47	160.08	162.92	150.77	166.54	156.52	161.01	132.8	189.01	191.08	191	199.58	189.01	209.15	186.8	195.28	191.07	200.3	160.37	205.23	145.48	136.35	145.74	143.65	156.78	152.14	144.54	126.35	138.83	151.18	155.92	156.98
8	178.21	177.01	195.38	178.77	165.96	194.99	169.26	189.81	166.89	223.3	126.2	141.83	150.55	145.18	129.42	149.16	131.81	133.14	156.31	134.21	131.89	155.55	174.6	175.61	187.84	184.82	209.99	196.31	176.52	172.94	192.76	173.98	207.93	174.69	161.45	145.93	151.35	151.33	144.47	146.4	158.68	127.49	142.51	163.24	149.88	153.91
9	173.86	179.82	201.97	172.52	169.36	184.28	205.64	165.32	176.46	184.19	147.27	150.4	141	137.31	153.67	134.88	132.09	117.77	135.18	137.8	154.97	131.81	185.05	186.94	183	174.54	210.07	193.7	198.02	190.77	174.04	158.97	200.89	189.15	146.01	151.34	134.06	137.02	152.87	138.7	117.98	158.51	141.72	141.37	140.46	136
10	165.29	187	164.41	157.26	170.3	177.56	174.35	150.02	155.41	176.24	140.9	156.32	143.8	140.98	153.76	145.09	152.02	158.65	127.92	132.22	156.63	131.49	179.85	165.92	201.65	185.04	210.12	191.89	175.2	168.47	191.37	174.49	199.99	193.26	142.12	147.16	145.22	142.06	134.76	143.96	144.69	159.12	128.09	126.14	133.64	138.15
11	181.61	174.5	173.06	172.63	187.33	174.29	164.99	166.39	196.31	167.4	129.25	131.79	140.61	146.08	146.36	116.11	129.62	130.84	148.31	141.25	138.67	110.07	185.01	182.56	167.35	177.53	202.54	187.23	203.07	182.31	171.71	175.99	181.36	187.82	145.87	147.84	148.04	135.98	139.3	131.33	131.03	157.56	160.39	151.98	140.42	136.52
12	197.77	185.54	170.32	176.54	172.71	174.5	179.75	172.78	164.16	181.81	148.89	143.83	127.91	145.67	139.33	146.27	150.73	139.12	119.16	137.62	138.24	153.59	174.99	173.65	172.42	170.09	194.78	183.88	172.28	181.42	165.18	150.43	165.54	177.3	136.01	127.3	147.6	133.84	139.83	136.96	148.44	128.71	165.79	142.5	149.12	121.91
13	173.59	176.59	180.15	171.69	166.11	167.84	183.22	165.11	160.16	166.61	134.87	131.31	126.67	122.26	141.47	137.93	135.79	139.27	132.27	106.68	161.93	151.01	183.21	158.72	192.83	199.66	183.68	194.11	191.78	177.14	171.28	185.2	159.55	176.35	142.6	132.11	139.66	143.34	125.77	141.29	123.89	138.34	124.27	155.89	108.94	139.57
14	172.24	180.95	183.62	175.96	176.56	167.42	181.52	175.7	185.32	157.19	138.64	140.16	142.82	122.97	137.75	134.38	136.26	148.23	128.69	105.1	123.25	135.48	182.65	175.07	178.8	178.38	198.47	191.69	210.73	186.32	166.61	168.53	163.64	178.22	140.65	130.05	134.56	143.81	128.44	117.32	155.05	132.62	122.58	142.27	129.04	113.34
15	166.53	165.31	178.77	180.94	168.7	168.63	186.26	164.67	168.91	184.5	118.38	138.99	123.81	132.07	134.34	133.09	103.82	150.2	125.41	148.69	135.36	135.48	161.03	166.12	177.95	181.7	208.51	171.5	174.82	191.87	144.97	174.52	192.81	163.34	125.89	125.55	134.43	131.64	150.6	132.18	135.96	127.81	131.14	147.75	146.68	145.28
16	181.79	184.28	187.69	172.98	167.92	179.99	177.39	172.16	164.42	189.64	119.41	116.28	132.65	132.94	130.84	134.29	109.22	120.22	137.77	117.49	120.76	143.41	178.14	180.29	177.14	184.28	170.88	174.21	189.23	171.04	165.38	166.48	153.96	154.89	140.16	129.7	133.7	124.97	121.79	126.85	137.75	133.19	144.71	115.58	139.11	136.67
17	169.57	167.71	166.14	178.19	169.08	181.23	168.45	188.64	164.59	173.92	127.73	141.49	133.11	138	124.25	136.84	136.9	155.93	142.86	139.83	125.65	141.2	176.85	175.02	180.83	176.94	189.68	175.16	181.96	163.11	162.81	159.31	162.23	163.15	117.11	126.59	140.82	123.75	129.32	125.29	109.58	118.8	134.32	126.39	134.34	142.76
18	178.7	174.6	169.29	180.01	158.98	161.75	167.13	175.26	165.29	161.61	139.03	139.54	118.16	122.43	108.64	123.97	141.17	149.15	118.11	143.82	109.55	134.87	155.16	155.34	185.78	158.1	168.16	176.26	158.84	170.1	162.95	153.37	149.52	167.31	113.57	127.24	125.36	111.46	126.27	115.54	112.85	121.53	119.33	109.71	134.14	131.25
19	180.85	176.95	170.37	182.66	170.11	180.27	180.27	185.05	174.06	177.55	138.43	130.05	135.42	140.91	126.13	135.6	146.15	123.12	133.43	135.97	119.98	134.83	156.78	172.45	173.35	177.41	185.63	170.82	193.24	194.01	178.03	175.74	167.96	153.76	115.23	127.4	117.04	124.56	124.3	121.92	113.59	119.76	128.28	126.26	129.19	137.82
20	178.7	165.63	166.26	175.54	173.83	180.36	165.03	157.14	180.8	194.93	112.66	135.87	122.37	126.34	118.31	112.16	116.72	141.63	123.71	133.63	128.28	100.28	166.82	180.96	168.78	177.77	175.58	178.44	172.54	181.36	152.51	173.83	133	180.34	115.37	125.6	112.57	119.38	119.94	131.57	130.17	129.26	123.44	113.04	115.4	131.54
21	162.45	158.59	173.87	171.13	171.94	177.36	154.16	178.34	182.58	176	124.34	139.99	135.26	134.91	138.55	129.61	119.25	130.66	139.9	140.46	144.03	132.31	168.03	165.25	190.67	169.91	187.92	167.61	188.05	178.02	181.58	147.19	162.44	135.34	105.24	135.15	124.73	128	121.68	132.81	105.74	127.34	124.97	139.14	116.83	143.14
22	181.86	164.33	169.68	170.03	180.17	173.53	158.79	165.35	184.48	194.44	125.59	113.58	136.69	138.15	130.17	122.1	108.44	124.79	134	134.88	124.7	128.04	148.71	161.59	175.49	167.89	189.21	181.52	163.31	169.07	172.86	168.38	167.38	170.86	143.46	128.95	129.31	132.56	122.45	124.84	149.66	128.54	132.81	129.69	115.53	114.04
23	172.81	170.95	182.29	176.94	168.8	180.59	179.58	175.86	180.19	174.61	118.23	130.6	137.18	138.48	127.52	132.88	109.7	119.33	148.76	128.37	122.07	127.72	171.45	201.39	163.71	181.84	184.03	177.31	190.57	209.44	150.47	186.87	182.56	169.07	132.53	124.03	141.38	113.19	131.09	125.57	118.26	134.5	143.2	106.69	136.16	110.72
24	175.16	171.96	161.63	180.39	179.86	160.74	158.34	179.5	185.09	152.84	132.29	118.63	133.28	123.23	123.92	118.37	128.78	136.88	141.69	128.41	111.27	129.72	169.74	167.04	187.38	187.3	190.53	169.05	190.91	172.89	159.48	202.66	173.7	135.72	127.44	129.33	136.28	129.3	131.77	117.06	142.89	127.16	132.79	121.62	144.73	116.57
25	172.5	184.54	184.68	182.71	176.59	184.24	191.58	182.69	174.11	183.88	123.54	128.65	115.53	127.81	116.38	133	113.23	135.92	111.87	120.6	115.7	139.68	167.84	159.92	199.66	181.41	181.18	182.24	191.3	167.74	191.99	166.62	155.27	166.07	116.69	125.8	114.75	108.55	129.54	115.15	103.24	118.68	117.46	116.47	144.01	123.27
26	165.6	172.42	166.39	166.78	185.13	165.92	151.35	161.56	194.33	183.11	130.89	129.85	128.91	134.82	124.42	118.73	134.57	140.86	120.79	130.72	126.2	120	176.12	169.86	184.27	174.62	188.99	191.1	191	171.16	183.45	163.04	183.53	152.28	117.89	128.87	127.29	128.36	132.34	134.92	128.27	139.52	129.55	132.72	126.24	149.67
27	176.85	179.14	184.66	180.51	168.07	181.73	168.79	166.58	182.78	187.27	124.87	131.98	130.57	121.14	117.23	124.97	114.12	137.48	137.59	139.73	122.9	136.92	162.86	152.14	187.17	173.59	177.43	188.08	176.54	157.57	178.84	160.04	154.3	181.75	135.98	119.18	133.5	130.49	112.79	117.22	142.57	108.31	128.62	125.86	114.42	118.08
28	166.19	176.91	163.96	182.45	175.63	185.97	165.07	178.02	181.57	185.54	138.7	126.6	132.65	117.45	141.72	124.1	127.83	121.3	152.88	109.22	142.59	129.36	172.5	167.62	169.11	181.29	184.99	176.03	195.15	192.45	143.43	172.75	153.64	161.19	112.34	137.81	133.06	132.99	125.07	117.19	123.39	135.37	144.06	137.64	115.28	115.66
29	176.81	170.96	191.39	171.58	190.52	181.55	184.55	156.3	191.36	188.57	125.08	138.4	139.56	132.47	121.21	116.31	143.03	135.64	126.88	133.49	141.46	107.5	174.9	158	178.86	166.37	173.87	184.54	204.38	171.21	169.92	146.35	166.25	168.54	131.88	122.09	133.96	117.19	129.53	130.04	129.08	129.36	124.73	124.76	126.23	123.96
30	165.19	178.09	174.76	189.95	187.61	184.82	173.34	202.76	169.74	177.19	135.68	131.18	138.87	132.82	130.24	123.69	154.77	143.67	134.91	132.66	127.35	106.76	153.1	155.27	186.4	192.21	199.74	196.62	156.5	166.86	176.85	180.4	168.6	177.35	126.51	136.83	127.81	105.39	131.24	121.51	130.74	140.3	133.86	106.45	137.23	109.02
31	170.45	177.36	192.61	167.5	161.48	172.4	188.74	182.55	146.83	168.06	134.93	130.59	130.68	136.65	125.62	132.56	128.08	137.18	117.09	132.54	129.99	146.87	176.72	141.32	169.12	170.69	188.19	174.33	204.46	159.96	157.66	182.48	167.57	153.08	125.01	126	123.74	119.81	122.54	131.79	119.6	139.42	119.73	119.6	118.62	145.31
32	184.91	165.42	175.34	173.18	178.48	170.56	160.22	155.25	179.31	171.95	121.98	109.93	127.08	129.28	132.37	123	123.22	107.75	139.37	130.44	125.62	131.97	184.89	162.61	176.59	167.01	191.41	192.65	201.59	159.34	173.58	150.66	163.74	176.66	125.18	124.85	116.27	128.13	133.84	126.36	111.51	110.87	108.05	112.46	134.99	124.6
33	160.42	172.43	165.93	176.47	182.29	183.96	170.51	171.51	174.88	176.06	118.5	126.66	127.72	134.79	134.31	138.38	122.26	116.24	124.69	133.59	137.57	128.86	169.56	159.77	178.09	170.63	181.93	190.69	194.09	158.39	151.74	159.64	174.23	173.68	131.55	126.86	138.57	124.42	132.74	124.2	137.96	137.59	138.62	137.71	114.69	118.08
34	165.76	179.71	183.4	176.44	193.25	179.76	186.04	179.85	186.7	164.63	128.16	124.47	134.77	118.78	122.21	115.82	105.9	127.03	143.04	118.38	141.98	137.26	159.81	156.02	173.82	161.03	196.09	184.75	193.44	168.46	164.59	140.2	172.33	161.66	118.37	114.72	121.06	123.91	120.7	126.4	125.33	123.28	107.79	118.31	118.89	120.14
35	177.75	181.07	189.35	166.73	181.22	173.74	195.58	165.67	176.63	152.2	120.25	123.65	122.3	133.56	128.12	114.77	117.53	115.34	111.82	128.2	122.62	148.46	164.46	160.32	161.81	173.84	188.64	179.54	172.52	148.36	153.12	167.04	175.38	164.95	124.35	123.26	123.47	134.21	100.29	134.79	143.17	113.33	108.32	130.49	100.51	137.64
36	161.73	184.57	172.91	173.23	168.78	184.17	179.22	188.33	169.14	192.55	107.56	124.41	138.41	115.23	127.7	116.27	116.05	119.21	152.53	102.57	132.15	107.65	162.29	157.07	165.46	166.62	186.37	191.42	172.73	157.99	188.81	151.07	178.48	160.17	122.6	121.98	141.48	127.13	140.45	125.92	132.33	121.24	142.23	139	128.16	149.7
37	179.98	170.86	162.81	176.33	170.03	179.37	144	182.21	168.26	194.93	128.46	129	132.33	128.27	121.93	131.46	132.48	121.28	121.89	124.36	136.47	112.17	180.5	174.61	175.38	176.66	201.61	172.43	197.31	167.19	154.78	166.07	193.29	172.37	125.99	120.45	122.1	122.3	125.37	125.47	116.2	111.8	140.57	134.86	129.56	117.48
38	176.24	180.58	166.43	177.42	174.65	171.64	154.31	181.34	156.75	178.07	120.28	119.7	132.95	122.04	122.31	118.58	100.26	127.9	136.7	114	125.21	131.59	165.92	179.58	168.97	166.43	181.74	177.26	191.73	185.05	156.31	166.62	156.96	159.73	115.87	136.36	123.05	135.38	106.26	119.44	124.35	107.53	119.75	135.16	111.78	112.96
39	171.43	172.76	179	169.99	180.61	175.45	178.37	148.25	169.87	167.27	112.51	103.91	126.36	121.73	125.23	120.3	111.89	105.26	130.68	130.28	123.08	127.71	169.93	169.63	191.77	180.98	192.63	176.1	180.21	165.09	174.63	165.3	167.69	165.43	124.93	119.16	115.38	118.26	117.01	142.88	142.8	119.73	104.1	115.17	113.07	138.32
40	180.33	180.16	173.3	182.44	176.91	162.61	164.96	173.83	161.39	158.65	112.36	131.44	120.33	115.64	134.71	135.55	108.99	130.5	111.56	112.25	134.03	150.59	173.06	153.02	184.6	179.19	176.75	180	189.24	138.82	175	163.51	150.64	155.39	127.99	114.57	114.89	131.71	109.55	135.27	109.79	101.85	120.35	131.15	108.63	122.32
41	171.1	187.24	184.65	163.88	184.3	173.75	179.92	165.44	197.15	163.35	119.12	140.08	138.12	111.47	120.1	129.27	105.89	133.45	138.27	130.82	111.97	110.58	162.35	156.61	184.01	168.74	182.32	178.88	175.28	176.18	166.1	149.79	147.77	163.27	109.57	125.14	112.42	123.91	131.47	135.41	102.09	120.14	104.65	131.92	139.39	144.55
42	164.01	183.68	180.32	172.79	172.96	179.81	162.07	171.73	181.52	173.97	137.01	131.69	134.72	116.93	123.07	125.11	139	141.63	139.57	102.78	111.57	116.63	171.25	154.17	172.2	162.78	183.86	177.53	186.08	140.47	159.51	165.11	169.35	143.05	125.23	126.93	135.33	122.72	126.6	127.78	102.66	126.75	112.49	135.33	121.88	113.42
43	166.66	165.49	174.1	176.68	177.68	182.92	173.93	175.61	172.3	174.23	130.56	127.45	112.81	124.1	118.77	127.96	135.27	117.26	114.47	121	130.74	118.19	169.54	165.07	164.21	175.37	198.01	187.06	195.81	190.59	169.61	162.88	172.41	168.47	113.44	115.55	133.15	135.33	138.08	131.07	122.51	96.62	123.8	159.58	140.35	139.56
44	169.69	177.84	173.38	165.65	171.46	180.55	182.63	171.34	170.36	167.07	122.08	118.18	120.14	128.78	130.05	116.27	124.82	106.39	115.75	125.77	135.22	119.19	152.02	155.76	178.98	184.12	178.38	177.23	162.09	157.69	167.47	143.41	177.44	167.17	136.85	119.18	124.35	130.9	121.93	146.3	136.55	117.2	129.29	139.24	133.16	142.4
45	175.28	170.24	175.35	171.51	179.08	166.08	182.42	152.48	179.57	188.4	121.64	124.03	134.14	113.26	129.42	123.47	121.58	130.67	121.69	110.84	131.55	119.64	163.33	159.54	183.18	174.97	197.11	185.89	177.56	170.08	175.29	172.44	173.72	164.36	118.06	120.3	124.97	136.3	118.02	118.7	106.46	110.1	103.88	135.36	136.83	138
46	165.24	163.56	174.78	176.71	184.68	164.34	183.09	178.12	183.62	180.28	113.21	120.56	140.16	122.21	120.39	140.84	116.96	113.19	131.6	111.25	124.28	146.82	141.83	176.82	157.11	171.21	184.75	204.21	166.28	174.66	142.62	158.25	166.6	187.34	122.57	122.81	119.98	129.2	144.45	128.32	112.72	131.25	114.1	132.87	129.12	124.68
47	170.44	181.86	180.18	165.31	186.06	172.22	192.15	162.75	194.34	171.83	125.78	117.41	144.89	124.23	117.84	116.86	137.3	108.31	149.75	136.66	124.49	127.1	164.67	155.41	190.73	180.46	196.39	159.56	187.93	149.93	194.86	173.2	180.95	144.97	118.76	123.66	111.68	133.63	125.37	133.68	111.27	127.8	117.87	136.92	130.83	118.37
48	154.45	169.29	172.68	167.82	165.27	175.34	174.34	173.85	162.8	188.57	130.95	117.74	132.43	125.2	135.15	111.82	131.24	111.07	141.89	137.65	130.83	119.06	163.84	171.91	180.2	173.24	172.4	179	181.9	171.21	172.7	177.93	165.02	160.41	125.27	121.24	121.32	113.67	118.33	116.65	110.9	108.11	135.87	114.04	126.3	132.4
49	179.15	182.06	183.98	188.75	168.35	168.93	165.54	186.44	187.73	172.74	127.13	115.94	123.51	112.21	144.86	111.45	136.11	131.2	114.99	142.44	120.19	123.14	152.66	150.5	176.89	174.74	185.44	194.18	166.86	165.58	166.78	177.63	153.17	170.53	130.52	126.67	128.39	130.68	125.08	128.04	116.33	103.78	122.27	138.46	126.96	131.21
50	179.34	180.55	168.61	159.91	176.08	187.43	161.44	141.25	155.07	170.79	119.39	115.61	122.59	131.15	115.01	131.6	121.53	104.47	123.79	139.36	100.93	146.32	173.97	154.7	175.35	173.12	186.04	185.86	193.09	165.42	167.51	142.26	163.61	165.35	127.48	130.14	121.46	118.45	117.75	124.26	118.19	136.77	136.12	124.45	120.88	118.59
51	169.31	177.47	169.29	167.74	159.83	176.12	179.66	183.03	153.94	169.96	125.03	127.92	123.33	112.3	123.54	128.84	153.62	112.82	125.84	121.11	107.81	150.58	162.57	167.81	186.11	185.18	197.83	188.08	178.77	175.91	186.02	174.57	178.54	181.35	131.26	122.45	116.45	120.85	129.9	116.34	118.2	106.5	108.53	128.98	126.96	121.92
52	186.48	177.56	184.51	161.48	184.99	187.63	189.68	187.06	192.4	183.7	119.81	120.5	131.68	124.37	122.41	107.47	115.13	101.77	124.19	111.04	127.59	105.95	165.5	170.51	172.99	166.51	186.94	166.81	181.63	165.57	155.47	168.71	168.09	150.08	111.23	115.68	135.93	140.65	132.53	124.03	104.61	113.36	133.87	140.1	127.9	125.43
53	177.72	176.73	169.54	180.76	180.38	177.67	167.73	177.49	198.86	178.71	126.82	121.08	129.99	121.78	132.16	127.46	129.92	147.91	135.68	107.71	119.9	123.08	169.26	179.51	166.74	166.59	197.91	165.58	179.2	197.86	164.29	176.46	156.64	138.56	116.06	124.85	133.07	115.17	115.94	122.47	112.02	116	127.5	123.18	127.27	114.29
54	176.5	169.76	175.41	179.59	172.23	177.63	173.96	178.87	176.1	161.69	135.97	116.99	120.05	122.83	131.13	129.74	136.88	117.23	111.67	136.77	125.29	129.94	159.15	159.85	172.97	159.57	177.59	184.43	189.81	172.12	171.15	145.95	160.67	193.55	122.94	123.39	114.33	115.88	116.45	124.11	140.05	123.87	108.4	116.71	125.55	132.76
55	172.27	174.79	175.47	173.01	168.32	165.69	178.21	176.97	152.94	171.34	116.19	127.15	118.62	115.66	117.93	115.43	112.21	133.23	123.56	116.88	126.1	121.03	152.59	165.53	149.5	178.11	182.61	187.96	175.55	155.96	155.75	151.96	150.07	187.19	128.38	137.5	118.28	135.32	112.4	133.51	116.81	122.63	116.89	126.08	99.84	121.45
56	160.06	173.31	176	178.44	165.28	176.08	166.06	187.18	149.57	147.35	129.08	123.04	124.67	118.4	126.83	140.02	128.42	136.86	129.07	102.15	133.74	142.47	165.55	174.1	174.39	175.28	181.18	170.85	185.22	168.07	152.59	178.64	145.45	156.14	120.9	121.65	120.73	128.23	123.4	113.4	135.36	137.52	121.81	134.96	126.34	119.32
57	165.56	168.84	179.54	174.25	182.06	159.45	176.29	175.84	195.82	166.66	126.98	125.44	120.52	110.38	141.25	114.29	111.74	118.57	110.68	98.27	146.33	101.38	163.56	178.17	177.62	173.66	181.81	174.09	183.39	191.37	181.86	150.73	171.77	167.46	128.45	122.5	122.15	120.39	129.03	128.09	117.46	113.38	114.63	107.89	146.08	110.96
58	186.51	163.67	195.86	166.99	170.62	165.27	202.93	163.15	175.86	149.96	142.72	141.11	135.43	132.77	135.72	138.78	162.9	139.42	122.05	132.56	122.91	130.85	162.41	159.92	161.7	175.31	183.62	178.68	189.22	179.68	162.65	171.08	174.86	164.26	119.37	134.21	141.58	136.27	131.39	113.97	119.09	130.22	145.39	134.14	125.71	110.98
59	181.36	178.28	181.49	173.68	186.96	167.87	188.57	170.5	192.78	166.95	119.52	113.19	115.59	137.37	115.82	112.01	121.19	147.93	101.06	154.62	109.19	122.08	150.82	164.64	181.4	180.02	177.05	177.13	159.97	161.92	173.61	166.34	162.12	144.23	121.46	125.65	132.23	125.55	111.99	115.98	125.1	122.16	119.09	127.65	107.84	106.13
60	167.28	175.22	169.85	165.41	179.76	167.94	188.75	152.32	184.52	165.96	125.93	129.82	108.24	127.78	127.38	109.59	124.97	111.38	109.24	147.28	148.32	129.19	166.54	175.52	178.66	182.69	207.17	189.26	182.52	190.82	191.69	153.09	167.75	178.25	131.05	124.46	135.56	127.86	117.06	118.67	144.22	121.7	150.91	125.72	104.15	102.01

## Sheet: 3I
	fEPSP slope (% prestimulation baseline)
Time (min)	LFD/SHAM										HFD/SHAM												TRANSnTg												TRANSTg
-10	94.09	96.65	100.38	102.65	102.96	98.26	101.2	98.34	97.91	101.72	93.09	90.65	97.11	100.79	99.98	107.78	98.24	98.6	100.27	95.75	99.89	97.06	106.2	93.48	90.84	99.48	100.42	96	101.17	95.76	104.06	96.89	99.24	100.49	92.17	86.19	100.5	101.51	106.88	99.2	104.49	98.18	96.33	98.17	104.03	95.09
-9	98.89	97.15	105.68	93.17	104.44	107.38	104.76	92.7	98.94	86.31	101.17	102.43	96.76	106.88	94.95	105.32	101.48	96.12	98.36	96.31	103.31	97.26	101.72	98.28	102.25	98.93	103.33	92.16	94.5	100.53	96.67	99.07	101.92	95.86	101.11	105.46	100.79	110.08	94.83	109.62	98.62	100.05	102.11	98.81	98.39	94.7
-8	104.67	98.42	93.32	99.98	98.12	101.12	100.91	104.04	99.77	78.51	106.28	96.23	107.22	97.73	88.63	99.98	102.4	97.65	100.12	102.81	95.97	96.32	103.24	92.56	96.77	106.28	94.74	98.86	102.77	103.45	103.29	98.96	96.58	96.45	104.17	99.61	101.52	103.52	87.83	91.97	104.02	99.59	103.04	100.69	95.06	97.97
-7	102.61	97.82	104.41	94.42	100.38	104	96.91	90.6	96.76	110	103.41	95.61	90.27	101.43	112	110.8	97.32	103.74	96.37	95.44	98.4	99.38	98.77	105.39	105.55	105.53	101.45	99.31	96.45	97.53	95.64	96.59	96.94	101.56	105.51	101.07	90.53	101.04	117.83	104.85	98.12	95.58	99.14	103.53	101.64	99.64
-6	96.13	103.52	100.61	95.02	96.98	99.41	106.69	101.38	101.86	95.01	105.5	101.37	95.75	91.46	104.46	96.99	102.86	97.92	99.85	96.84	100.31	96.14	95.22	103.2	101.9	102.4	95.33	95.12	100.74	103.22	104.33	99.2	98.49	103.11	97.76	93.29	89.03	92.14	108.88	98.53	101.56	100.53	100.89	98.34	97.13	103.5
-5	88.11	102.65	96.31	105.41	101.69	103.6	97.23	91.9	96.7	87.1	96.64	92.48	98.71	101.94	97.29	96.34	99.96	97.89	98.82	96.32	100.24	95.87	106.4	102.81	97.46	105.06	96.66	92.07	101.23	101.68	96.57	96.54	102.46	99.21	94.12	81.38	103.93	96.94	103.4	95.54	104.24	103.17	102.69	102.72	104.43	97.8
-4	93.26	95.35	102.28	100.41	96.36	109.77	111.56	95.62	86.24	79.92	102.93	99.9	101.78	100.09	101.47	107.03	100.88	94.83	99.23	98.42	104.18	99.3	94.61	97.5	94.75	92.91	88.96	98.61	96.42	99.78	96.78	95.47	99.11	94.89	99.86	97.29	107.07	101.53	108.55	99.82	103.39	95.36	103.96	98.32	99.16	99.44
-3	98.48	100.08	105.31	103.45	100.29	104.19	102.06	96.97	102.44	108.79	95.87	96.94	94.09	98.45	92.83	92.6	101.79	94.71	103.96	99.45	95.59	98.16	100.24	99.69	95.62	100.23	104.89	99.9	102.26	95.4	94.95	97.52	94.86	104.06	99.41	98.7	94.23	97.61	90.88	96.44	99.49	97.42	99.84	95.93	104.28	94.51
-2	100.52	90.84	100.97	97.97	105.55	93.47	106.72	103.49	97.79	96.08	96.23	95.75	90.63	100.73	96.01	101.29	96.9	94.64	99.31	96.13	100.66	95.44	101.77	93.27	102.63	90.43	97.79	102.52	97.86	98.83	102.51	101.87	94.62	96.84	102.02	98.81	90.62	103.68	94.9	93.46	95.25	98.41	100.36	96.1	95.53	98.14
-1	93.93	110.12	102.27	94.45	91.94	101.17	99.76	98.73	89.84	94.53	105.37	104.36	100.17	100.98	95.59	89.42	103.8	95.4	95.86	102.94	104.18	97.76	97.48	98.56	95.3	111.87	107.97	100.52	102.48	100.72	99.12	99.73	103.01	101.2	111.21	94.59	94.33	100.67	90.85	91.09	102.9	98.26	97.11	103.85	96.75	97.86
1	245.98	242.34	247.01	239.97	239.78	235.86	175.99	249.99	237.95	248.9	227.58	206.52	225.08	216.66	232.72	211.71	195.02	201.75	210.56	219.19	234.49	208.25	205.08	209.74	209.07	225.61	234.75	224.65	173.52	196.01	211.72	202.55	226.92	250.58	228.54	213.31	237.42	216.42	230.27	211.41	193.34	218.96	205.78	229.82	221.37	232.6
2	235.06	232.27	222.14	212.46	226.21	210.03	177.98	227.86	225.96	195.13	195.89	193.68	192.48	179.51	189.93	179.31	148.46	201.95	198.28	186.67	194.21	180.04	185.57	191.89	201.53	193.98	193.33	175.75	159.29	188.9	189.16	198.24	191.07	198.37	186.2	199.17	196.41	179.47	184.19	176.43	141.83	191.57	196.31	188.26	173.66	183.37
3	214.14	206.11	230.67	221.78	212.63	217.75	183.92	233.58	195.77	248.8	185.78	176.62	169.61	170.74	187.26	176.1	129.9	187.36	173.6	162.59	186.59	181.39	165.66	158.9	182.07	173.53	166.86	166.99	159.38	165.47	155.73	187.3	156.71	165.76	181.35	176.96	165.96	170.58	180.33	183.82	127.6	182.47	167.63	174.23	171.52	182.44
4	198.67	195.58	204.29	196.95	207.17	195.9	169.67	216.72	199.43	202.74	163.71	153.87	167.18	156.61	162.11	162.82	123.43	158.35	177.76	155.27	163.94	167.88	161.35	169.87	154.04	154.27	155.72	164.18	168.21	173.78	167.82	158.9	156.21	158.58	163.91	146.87	162.16	150.73	164.31	162.36	122.81	162.88	143.71	156.88	147.27	174.42
5	199.71	190.65	198.52	201.71	197.08	207	188.73	191.23	196.67	191.28	153.34	145.76	157.73	150.79	139.3	155.93	139.98	138.86	162.07	162.22	142.55	150.38	145.84	144.25	148.73	145.15	151.94	158.16	145.86	153.07	146.78	147.93	146.84	145.7	159.95	141.82	149.61	150.55	147.04	149.14	130.25	154.66	130.02	151.8	148.41	142.39
6	188.84	183.12	181.65	194.44	188.66	187.51	171.59	201.33	175.33	167.52	131.28	144.01	135.54	146.97	132.52	143.54	129.53	147.66	146.71	146.4	136.27	135.49	144.74	135.41	144.65	143.35	133.07	150.31	136.31	145.7	137.82	147.29	139.79	120.96	136.35	137.86	131.05	147.52	138.51	146.46	126.14	127.44	139.36	137.03	138.95	137.43
7	187.03	182.51	187.17	196.26	180.05	200.14	188.29	175.13	172.98	189.17	132.01	142.61	129.18	138.15	134.7	128.46	122.04	145.14	140.13	127.76	135.66	128.61	129.34	128.95	128.73	131.19	135.83	127.63	131.2	137.92	129.28	132.91	136.12	148.49	134.84	137.96	128.2	140.41	126.58	128.64	116.67	131.88	139.43	125.83	136.98	122.03
8	178.37	178.96	176.55	188.52	192.01	192.78	182.29	190.38	189.72	181.12	117.73	129.17	125.87	119.88	123.54	139.26	134.18	118.7	118.22	122.87	126.17	135.48	147.54	125.58	131.7	133.88	125.6	121.33	130.09	157.13	126.53	124.84	129.7	117.77	120.99	126.66	126.91	120.71	127.01	140.72	136.92	119.94	123.07	125.99	111.69	126.1
9	181.47	188.57	175.2	171.42	181.48	179.96	177.34	191.02	175.79	175.2	122.52	130.82	124.64	123.78	110.54	132.84	141.21	125.93	131.85	124.19	105.15	130.87	113.35	131.6	112.78	124.18	118.77	128.17	141.52	126.21	121.81	108.84	133.6	114.11	121.85	129.58	127.47	124.74	121.24	129.12	132.66	124.45	133.6	134.3	111.8	124.28
10	180.98	174.48	187.4	177.82	181.48	179.95	185.05	164.56	179.61	189.97	131.77	130.62	141.05	134.72	126.58	128.2	126.72	122.98	142.28	134.49	122.15	132.15	115.72	121.04	119.03	128.85	120.95	127.29	135.16	119.22	130.99	115.96	132.69	120.42	128.47	125.8	139.03	138.63	137.24	126.22	124.21	128.75	112.96	135.99	141.84	139.01
11	179.43	180.78	171.97	171.45	178.44	169.69	178.18	167.03	200.82	165.79	127.12	116.07	126.03	124.62	118.46	115.93	115.16	108.86	132.35	120.15	113.02	123.64	114.86	125.65	114.74	113.5	121.48	115.18	143.19	112.76	124.27	117.02	112.54	120.58	127.67	116.51	123.86	116.78	119.88	113.11	113.18	132.11	106.76	128.78	117.47	122.38
12	175.61	170.09	166.98	160.78	169.16	173.77	171.3	180.3	156.98	152.34	109.74	104.56	118.86	113.31	111.8	103.33	135.37	107.87	130.15	104.16	118.52	100.15	116.68	106.65	124.92	112.19	111.55	124.06	151.8	112.26	103.59	119.57	108.37	113.75	108.82	108.18	119.98	113.86	107.86	109.86	130.17	111.43	104.67	116.48	110.79	109.28
13	181.91	158.22	180.78	189.54	164.84	171.89	171.65	172.34	149.58	176.9	118.39	123.5	114.88	106.12	103.1	110.57	132.32	128.3	118.8	112.94	109.9	118.25	114.51	107.17	111.15	112.48	108.52	110.68	132.9	112.46	107.75	106.92	112.47	90.26	116.03	123.14	114.06	103.02	102.01	103.32	131.81	116.39	132.01	117.15	101.54	109.25
14	179.14	167.37	167.65	172.36	172.96	167.81	180.9	189.89	165.16	170.94	122.57	111.51	111.33	117.76	104.02	107.29	128.95	101.43	115.48	123.33	109.61	105.35	115.19	108.08	108.32	116.56	108.68	114.33	137.45	107.74	106.64	104.91	119.87	106.79	118.03	118.2	109.07	120.27	109.36	106.69	130.8	118.58	111.43	114.55	120.89	106.59
15	160.03	170.03	175.54	163.44	179.08	169.95	199.48	173.03	160.28	188.51	109.39	117.19	105.68	115.01	110.95	111.31	135.87	114.37	100.87	115.41	105.59	115.01	117.16	117.14	128.14	112.48	112.4	116.85	140.04	114.54	103.84	125.01	108.67	110.75	111.85	116.05	110.98	107.42	109.83	114.3	128.92	112.19	116.86	108.61	108.05	109.7
16	176.35	173.11	170.09	171.58	161.99	166.73	192.97	166	168.54	176.15	121.3	102.9	116.01	109.62	104.16	106.44	128.34	109.1	112.97	100.11	104.95	107.09	115.43	109.76	107.68	113.97	112.19	106.18	137.07	118.25	106.96	113.51	110.38	121.53	114.02	104.75	121.55	101.98	103.75	107.02	127.91	117.09	105.19	123.52	101.14	112.91
17	173.07	168.58	174.27	163.05	171.56	158.51	181.33	172.5	167.96	164.52	108.59	107.12	112.66	116.75	105.82	111.53	123.88	104.78	115.93	120.76	107.81	119.73	115.71	112.01	102.36	111.32	100.89	100.26	141.72	113.99	104	106.49	111.38	109.07	111.95	109.55	110.86	125.3	108.76	107.63	115.07	104.23	103.64	109.05	122.95	112.18
18	162	163.08	179.63	152.36	156.45	168.48	180.59	156.54	144.76	186.51	114.26	105.26	102.22	123.23	114.56	99.49	134.82	101.65	100.44	125.69	121.62	102.8	111.89	107.58	106.62	116.01	102.95	112.75	130.34	112.22	107.84	105.3	121.13	105.71	118.63	104.94	96.9	126.76	118.35	103.98	134.7	115.46	110.5	91.33	119.12	120.98
19	165.18	178.51	158.42	174.74	168.02	158.85	181.83	157.94	175.62	158.73	107.86	114.05	120.79	104.06	110.03	102.77	135.35	106.92	115.47	105.13	109.03	109.82	104.26	113.44	110.84	103.54	115.29	101.99	138.94	105.47	118.93	108.92	103.23	116.98	106.2	109.09	136.94	99.61	105.3	109.04	141.42	105	111.94	124.3	95.22	110.46
20	165.81	170.41	158.83	170.44	157.68	164.97	178.03	170.64	161.21	155.68	104.82	105.79	102.61	107.31	108.82	106.17	133.08	105.44	107.01	125.27	103.35	108.89	106.35	108.59	113.25	100.25	106.36	123.07	144.6	107.14	104.86	122.21	110.7	100.66	108.49	108.54	107.5	111.7	102.71	105.9	125.87	106.74	108.3	104.31	117.46	111.74
21	161.55	168.28	177	161.75	163.75	157.46	182.84	166.76	187.62	168.22	106.38	112.69	106.06	112.5	101.24	120.26	142.9	110.3	95.81	115.67	99.53	125.44	110.52	111.25	118.94	103.26	104.29	109.27	145.28	108.03	115.24	120.8	103.45	100.5	101.38	127.18	97.01	115.17	91.32	126.75	137.35	111.41	121.41	101.06	123.06	80.97
22	150.8	164.82	161.55	161.8	171.53	168.51	184.55	161.81	172.2	145.01	119.83	108.93	114.47	109.68	108.54	103.67	152.08	117.43	121.06	107.88	114.94	100.34	107.43	102.63	113.02	109.44	108.46	103.73	137.65	97.44	105.79	111.05	108.02	110.9	125.41	112.96	115.22	107.9	112.06	109.97	145.3	138.21	110.31	118.28	103.35	106.27
23	171.29	195.49	156.02	165.68	156.44	156.39	178.69	179.01	207.39	149.3	114.62	105.2	116.58	111.76	124.74	105.36	128.2	99.9	122.06	122.48	116.67	112.16	104.68	104.35	103.48	101.87	105.29	101.95	145.88	106.73	106.25	113.07	107.71	109.58	123.46	99.96	120.89	112.85	121.28	106.43	121.8	128.19	100.29	113.86	116.09	123.4
24	170.36	165.8	172.73	175.68	174.04	153.87	183.38	150.65	167.96	173.66	101.08	106.55	106.39	108.71	110.27	103.31	141.41	109.67	109.3	109.3	108.13	101.45	110.53	104.6	101.91	105.89	108.75	103.67	143.99	117.43	97.62	107.79	108.94	105.67	104.8	107.6	110.41	109.4	109.85	101.38	139.16	102.48	108.49	121.5	105.17	111.98
25	163.2	163.46	183.12	164.11	161.62	168.2	182.92	149.34	170.33	198.94	108.79	108.08	114.78	115.14	106.58	104.8	134.38	102.68	127.78	118.33	103.52	103.2	114.71	105.25	102.28	118.98	100.05	114.27	146.09	116.9	105.63	103.03	117.37	101.27	114.7	101.04	114.2	129.76	102.2	112.86	131.56	118.12	111.43	111.97	136.5	107.01
26	171.36	169.07	170.85	163.76	168.33	172.52	174.63	148.69	185.64	163.36	113.73	108.34	108.54	106.75	100.7	106.88	121.94	87.99	101.94	101.11	108.71	104.41	108.06	106.84	108.17	109.41	117.25	111.11	140.43	106.71	112.27	104.36	108.13	116.33	126.26	100.83	105.57	106.34	101.26	97.67	130.58	137.35	101.88	114.33	103.14	109.85
27	168.23	159.78	172.13	163.86	161.14	170.69	175.07	159.19	177.82	181.5	110.53	113.3	111.07	108.26	116.01	98.67	123.26	109.99	112.9	107.29	121.08	86.72	105.85	119.24	108.91	104.6	109.74	106.06	137.09	102.45	118.35	102.88	113.19	109.15	112.7	116.25	109.9	104.83	115.68	98.68	125.5	124.15	117.91	107.08	110.82	122.39
28	171.51	163.24	160.42	166.15	162.56	166.26	188.42	165.74	164.1	169.84	103.36	111.94	105.52	107.47	107.21	117.39	133.54	103.13	106.75	106.3	104.15	117.38	109.45	108.35	109.04	100.44	105.44	101.8	140.88	104.24	103.58	104.62	109.2	112.11	106.51	120.13	108.97	105.11	108.57	123.31	130.01	110.62	121.88	111.76	102.01	103.86
29	165.55	153.91	167.14	155.16	158.39	162.57	185.52	175.91	148.74	163.62	103.58	103.79	116.99	103.22	101.03	106.55	125.8	110.6	123.3	108.77	99.53	102.15	102.59	106.06	115.13	106.22	115.23	102.21	133.82	88.81	107.36	129.28	109.62	116.47	97.23	105.98	122.84	108.4	107.38	101.44	120.99	97.6	109.78	121.06	103.01	104.01
30	155.44	160.3	176.31	176.51	167.58	176.95	163.18	180.38	152.76	182.05	103.59	111.75	108.45	106.58	101.87	109.33	122.75	103.34	110.79	102.3	105.23	105.36	106.68	101.54	107.73	114.11	104.38	102.17	139.54	107.11	109.3	105.55	112.54	106.22	102.28	113.89	100.53	103.31	106.33	119.1	127.54	101.88	118.18	109.29	102.61	106.86
31	177.89	153.31	163.68	164.38	163.36	155.57	192.73	176.62	160.56	148.85	111.07	101.64	105.49	110.45	105.41	108.34	130.69	95.38	110.58	115.16	104.68	104.63	111.61	105.32	111.34	100.51	105.97	105.87	143.19	107.6	102.28	105.8	105.06	103.29	105.65	99.68	105.53	108.52	108.15	104.2	136.9	107.5	109.02	109.11	107.58	102.62
32	173.31	160.45	168.83	161.83	162.27	177.36	180.52	172.58	185.38	171.7	106.34	101.91	103.67	109.28	104.74	116.19	123.46	108.41	106.43	109.01	106.05	114.98	107.61	102.49	101.65	102.5	110.27	106.96	135.14	106.98	111.72	100.33	105.19	109	107.12	106.83	109.48	112.83	108.3	121.18	115.06	114.25	115.81	101.17	113.38	109.09
33	173.17	166.25	170.96	161.48	158.62	169.38	191.08	179.1	169.41	161.27	106.71	110.91	102.55	102.41	105.27	102.01	133.83	110.32	116.46	99.91	99.53	106.11	100.49	107.89	112.59	115.92	106.23	103.96	131.2	99.56	102.21	112.8	116.36	102.81	109.28	111.82	105.47	108.67	107.97	102.77	136.28	107.55	110.81	109.13	118.43	107.99
34	168.95	161.24	163.07	163.58	169.01	158.88	178.12	157.76	160.95	152.41	108.85	111.07	106.36	107.55	106.74	108.45	125.69	120.19	100.11	105.8	106.58	112.35	103.05	101.85	104.83	109.48	108.99	110.93	144.43	102.62	108.25	106.7	113.02	108.32	106.86	110.13	99.58	102.9	107.78	110.37	132.25	102.76	112.56	104.14	106.2	107.6
35	159.29	163.65	159.26	160.2	162.82	162.71	179.49	161.95	178.45	176.93	108.75	110.23	103.14	117.15	104.08	106.45	136.3	109.83	101.85	116.75	109.34	116.16	105.07	113.21	101.1	112.6	120.06	115.39	146.63	102.18	115.83	108.91	119.33	111.5	111.13	113.92	110.88	117.33	98.46	106.21	135.13	104.58	119.15	110.75	109.92	90.51
36	160.63	158.64	163.87	163.08	156.64	168.47	188.78	149.01	155.76	160.69	105.67	112.22	101.33	103.45	108.72	102.39	120.52	118.6	108.22	108.42	109.53	107.62	104.46	101.2	97.15	104.89	106.84	103.94	134	102.61	107.31	101.7	104.16	106.81	103.88	109.13	101.07	107.73	100.1	105.49	115.06	106.47	116.29	105.58	109.92	109.29
37	163.27	164.8	163.84	163.38	185.57	163.79	181	136.79	165.05	166	106.66	100.04	111.67	116.38	106.37	109.16	126.47	108.72	103.09	112.1	103.18	113.09	102.04	107.67	105.99	111.9	101.71	108.43	143.39	105.29	109.28	107.42	115.01	105.27	102.14	104.87	107.11	117.86	107.51	110.36	130.58	101.09	108.32	111.62	119.75	101.69
38	171.27	179.91	163.8	161.21	163.01	162.52	186.5	187.38	190.31	150.15	103.63	102.64	105.98	100.56	109.46	108.25	126.47	109.19	108.25	108.33	118.41	109.2	106.31	100.32	100.57	102.36	113.4	108.93	136.64	115.91	107.26	107.86	97.25	107.34	109.29	102.51	105.79	104.92	119.66	109.03	132.63	98.4	100.51	109.45	107.74	123.62
39	170.63	166.14	176.46	165.06	169	165.92	185.49	166.5	180.29	162.45	104.62	108.97	106.08	102.39	108.35	103.11	142.63	106.17	120.86	109.69	101.92	121.52	104.91	108.99	109.29	114.96	110.68	106.19	133.49	102.14	110.51	120.06	123.63	114.84	114.79	112.11	116.7	107.77	109.61	108.3	145.42	114.4	105.81	120.27	102.05	104.14
40	165.74	162.24	172.43	162.43	148.35	159.34	180.06	173.42	137.16	175.04	98.06	104.52	106.96	115.09	111.92	105.51	130.97	103.2	109.61	102.11	113.03	106.56	109.2	116.23	112.16	104.19	103.98	106.59	130.77	109.17	116.56	114.16	109.56	100.98	95.71	106.08	105.74	111.72	101.52	106.11	130.12	85.31	105.66	107.39	110.28	105.51
41	165.99	167.09	170.89	159.87	176.42	163.97	171.97	188.54	165.15	156.95	104.57	106.05	106.4	100.87	105.33	117.81	117.08	112.76	103.67	114.17	104.51	111.43	102.68	114.83	112.71	103.12	106.09	107.23	155.37	102.58	107.92	106.96	109.97	104.16	104.92	104.88	106.95	102.71	105.28	113.37	119.62	103.05	102.07	105.17	102.07	109.19
42	158.92	157.2	156.19	159.9	163.57	167.32	177.08	151.57	151.95	158.85	107.32	108.27	104.59	108.15	102.37	109.96	129.46	114.66	104.32	119.07	111.12	110.65	105.41	111.08	109.26	108.23	106.56	105	148.33	109.98	113.3	100.01	99.97	103.53	106.93	102.2	110.97	108.15	102.83	110.87	132.45	104.81	108.5	118.81	100.61	106.87
43	175.75	162.97	152.69	169.55	171.46	171.49	178.51	172.51	171.71	154.93	118.61	108.2	108.53	109.5	101.49	108.74	140.71	102.79	109.57	110.77	107.51	102.36	104.93	106.83	107.93	111.78	105.42	111.34	129.66	115.96	107.33	109.03	104.13	109.26	118	100.72	105.94	106.38	106.51	113.78	132.41	111.54	109.15	104.78	107.53	102.64
44	155.45	161.65	168.7	170.01	156.47	155.77	190.06	149.59	169.11	165.7	101.29	105.91	101.3	106.08	107.31	105.19	128.66	102.71	105.6	108.39	109.54	100.81	112.78	109.49	112.57	114.41	105.94	110.3	130.73	108.64	103.51	119.44	108.96	109.45	104.23	100.55	101.22	106.84	109.79	105.16	131.99	114.21	112.61	109.73	101.62	107.31
45	168.31	151.89	167.52	168	178.14	169.53	173.79	159	150.77	158.7	101.92	112.41	101.33	101.28	114.09	103.69	129.49	119.93	102.01	107.52	111.6	103.15	105.56	112.65	101.02	102.78	101.94	100.43	133.38	103.8	110.19	101.13	96.71	110.16	102.58	113.76	107.59	103.16	115.38	103.89	121.71	100.12	114.93	110.18	95.87	117.29
46	144.37	171.68	154.41	158.07	165.92	175.04	180.94	128.66	178.59	134.25	109.07	114.97	111.25	109.31	118.49	108.57	132.15	121.18	106.38	107.99	123.89	108.96	112.48	116.03	107.91	112.44	101.96	112.11	146.78	111.78	109.97	97.49	109.91	101.35	107.67	122.01	115.8	104.42	114.56	114.55	134.45	114.03	123.08	108.94	105.17	115.64
47	161.32	160.6	172.21	165.85	170	149.54	178.07	151.51	159.54	160.65	101.03	103.01	107.61	106.06	105.76	105.22	136.09	106.41	110.5	112.09	105.12	112.4	107.81	107.67	108.1	100.55	118.22	109.97	140.43	110.54	105.41	106.95	105.94	120.53	102.84	102.74	112.75	104.24	109.12	108.1	140.69	107.81	105.53	107.25	102.05	105.55
48	164.38	165.91	167.76	164.15	164.31	163.76	173.71	167.43	181.2	170.74	118.4	116.65	106.92	104.67	102.05	108.65	123.32	122.19	114.8	111.08	109.61	107.71	101.05	100.07	102.44	106.29	104.66	101.86	126.15	100.4	105.4	108.81	102.22	104.61	121.31	114.65	112.48	108.01	102.74	111.66	121.44	125.29	111.91	110.15	100.87	107.05
49	157.42	153.44	169	162.67	165.56	172.19	180.84	174.54	169.79	176.92	103.57	114.51	101.21	105.45	105.66	105.82	121.27	126.7	107.42	103.01	103.82	103.8	105.39	101.75	107.89	122.69	114.59	101.28	133	107.3	100.96	110.74	133.67	112.92	101.98	111.09	99.03	104.18	105.92	111.66	125.48	111	111.4	96.39	101.47	105.32
50	169.41	159.11	166.61	167.11	172.79	172.14	178.26	171.66	160.84	145.64	98.6	114.53	102.73	107.58	108.7	104.39	130.57	125.48	102	96.18	93.92	105.51	100.79	102.18	106.06	105.66	113.39	98.72	142.44	106.4	101.88	94.98	116.52	117.34	104.3	128.12	109.32	102.48	104.41	97.34	137.49	102.45	124.04	107.08	100.19	105.75
51	157.19	168.35	169.58	174.1	175.78	166.36	194.97	162.01	158.45	173.69	101.26	125.16	105.3	121.86	124.65	111.54	122.13	133.22	101.98	116.94	125.27	111.45	109.13	105.22	111.5	119.59	104.11	104.94	143.76	105.54	111.91	107.54	114.09	106.79	102.86	122.78	103.4	124.39	121.24	111.09	130.42	109.21	116.86	108.07	130.72	112.94
52	155.7	167.08	163.79	165.12	161.97	163.04	173.1	156.83	166.38	149.01	100.74	108.68	99.48	110.95	108.64	101.65	124.33	113.19	108.54	113.42	115.6	108.3	118.9	107.68	106.37	102.51	109.22	107.87	132.85	110.67	100.25	107.36	100.84	108.31	105.01	117.09	97.87	110.83	101.42	100.48	120.55	111.01	125.06	102.99	109.12	108.24
53	169.48	172.22	157.59	155.91	168.47	147.24	173.77	177.84	181.01	156.27	106.4	105.53	110.29	106.8	106.38	104.38	129.01	108.14	107.06	107.05	107.08	98	102.1	108.12	109.42	107.85	102.49	104.66	139.38	108.98	104.58	103.19	99.54	100.76	102.78	97.3	112.81	111.84	105.34	108.72	131.98	102.92	93.36	114.58	110.74	112.56
54	162.51	162.97	160.28	152.11	161.22	160.22	174.95	180.41	150.34	146.34	106.96	118.51	118.83	118.02	103.18	109.92	134.54	117.24	114.87	124.84	102.59	115.4	107.54	100.02	105.65	108.68	111.61	101.65	146	106.43	100	105.52	121.09	115.47	103.31	122.77	121.04	121.43	108.84	110.13	137.81	109.64	127.36	129.34	119.43	103.82
55	154.96	171.61	141.78	163.86	156.39	168.02	182.13	166.36	182.02	151.98	111.54	107.37	106.71	101.74	107.76	106.04	114.78	113.85	111.72	104.6	110.69	105.89	104.77	100.4	115.41	100.86	111.08	107.33	146.26	78.32	100.73	112.18	90.67	116.58	116.74	115.28	110.14	108.38	109.31	106.57	109.19	116.75	112.85	108.5	102.83	102.74
56	162.82	174.25	170.15	165.53	167.69	157.79	172.54	172.13	184.27	170.56	105.4	102.64	101.42	107.44	104.33	116.29	142.11	102.14	109.7	103.16	104.5	123.39	105.76	106.35	112.99	102.94	109.38	107.14	131.6	102.12	114.25	115.47	111.99	100.17	108.07	105.94	107.15	107.49	107.09	110.66	147.37	113.71	95.71	108.32	107.84	102.17
57	157.23	177.51	166.52	158.49	157.12	157.88	181.03	150.2	185.35	172.95	107.22	103.44	101.24	106.09	111.55	114.93	128.16	109.6	106.42	100.73	107.43	114.93	106.29	112	106.73	106.22	105.3	101.68	145.97	108.07	102.37	105.65	110.63	108.86	104.83	106.65	97.18	109.51	110.5	112.66	123.99	97.39	110.69	96.01	117.74	119.29
58	159.38	165.47	154.78	164.41	159.14	160.89	173.74	153.71	160.06	167.56	104.54	103.93	108.13	106.3	119.42	109.84	136.3	104.54	111.55	108.98	119.78	119.36	105.83	109.1	103.68	106.28	104.39	112.5	129.41	107.7	113.09	104.98	103.06	106.05	101.84	106.21	106.91	108.35	107.39	113.56	139.39	103.49	110.54	112.45	106.46	110.88
59	153.75	168.67	165.86	170.06	157.69	165.75	174.05	167.75	157.87	169.02	113.84	104.96	109.08	115.68	110.17	104.59	132.22	99.65	114.96	117.36	115.6	109.67	102.57	103.01	103.75	105.8	112.06	100.75	138.59	94.9	112.78	93.73	108.73	120.94	113.83	102.57	104.02	108.78	117.29	102.02	133.5	113.66	109.19	107.83	108.45	126.16
60	165.9	172.11	174.83	164.5	181.74	171.56	192.54	155	180.28	174.17	107.86	103.14	105.02	111.09	110.66	117.53	132.87	104.84	111.53	117.99	120.5	126.03	125.22	101.4	101.8	109.62	100.34	107.15	136.84	123.05	108.26	112.15	107.32	101.97	117.24	104.65	103.05	111.52	114.11	122.97	137.29	119.21	91.43	105.1	117.62	113.92

## Sheet: 3J
LTP (% baseline fEPSP during min 50-60)
ACSF				IL4 nAb
LFDSHAM	HFDSHAM	TRANSnTg	TRANSTg	LFDSHAM	HFDSHAM	TRANSnTg	TRANSTg
174.31	126.8	161.8	123.11	159.89	106.58	108.81	107.65
173.56	124.62	169.56	125.23	170.02	108.34	105.33	110.12
177.7	122.81	172.21	127.03	162.52	106.55	107.73	106.36
172.14	122.37	174.29	126.62	163.41	110.6	107.04	112.25
175.04	127.42	187.37	122.01	164.72	110.67	107	110.25
172.13	122.36	178.29	121.06	161.87	109.67	105.57	109.89
181.18	129.7	180.53	123.29	179.28	129.65	139.07	131.15
175.24	126.71	175.93	120.73	164.23	110.64	104.58	109.7
177.28	119.3	169.51	124.7	170.6	109.83	106.82	109.31
166.23	122.84	163.75	126.54	163.16	111.51	106.78	109.32
	126.72	163.6	121.76		112.91	106.8	113.09
	125.65	166.11	116.53		113.24	108.59	111.27
ACSF: 1-way ANOVA with Welch's correction				IL4 nAb: 1-way ANOVA
Source of variation		F (df)	p-value	Source of variation		F (df)	p-value
Condition		494.7 (3,22.2)	<1E-15	Condition		156.6 (3,42)	<1E-15
ACSF: Dunnett's T3 multiple comparisons test				IL4nAb: Tukey's multiple comparisons test
Comparison		Adjusted P Value		Comparison		Adjusted P Value
LFD/SHAM vs. HFD/SHAM		<1E-15	*	LFD/SHAM vs. HFD/SHAM		<1E-15	*
LFD/SHAM vs. TRANSnTg		0.889869	ns	LFD/SHAM vs. TRANSnTg		<1E-15	*
LFD/SHAM vs. TRANSTg		<1E-15	*	LFD/SHAM vs. TRANSTg		<1E-15	*
HFD/SHAM vs. TRANSnTg		<1E-15	*	HFD/SHAM vs. TRANSnTg		0.876547	ns
HFD/SHAM vs. TRANSTg		0.737617	ns	HFD/SHAM vs. TRANSTg		1	ns
TRANSnTg vs. TRANSTg		<1E-15	*	TRANSnTg vs. TRANSTg		0.874465	ns
