# Supplementary material for: Beige adipocytes mediate the neuroprotective and anti-inflammatory effects of subcutaneous fat in obese mice
Source: Nat Commun. 2021 Jul 30;12:4623. doi: 10.1038/s41467-021-24540-8 (PMC8324783; doi:10.1038/s41467-021-24540-8)
Supplement: Supplementary file 4 — Source Data [file 41467_2021_24540_MOESM4_ESM.zip › AllSourceData/Fig1_SourceData_wpvalues.xlsx]

## Sheet: 1A
	BW (g)
Time (weeks)	nTg/LFD
1	20.7	18.6	19.1	21	19.4	19.7	21.3	20.1	17.4	20.2	18.7	19	19.6	19.6	19.3	19.5	19.2	20	20.3	19.6	19.3	21	21.2	21.5
2	22	20.6	21.9	23.4	22.8	22.2	24.1	23.3	20.9	22.7	20.9	21.7	21.4	21.6	20.3	20.5	21.3	21.4	21.6	21.9	21.9	24.3	24.5	23.3
3	23.8	22.9	21.9	24.2	24.5	23.6	25.8	25.7	22.2	23.7	21.6	22.7	22.9	22.5	21.9	21.9	22.7	22.6	22.3	23.2	22.8	26.5	27.2	26.9
4	25.6	22.5	22.8	25.9	25.5	23.3	26.1	26.4	25.6	24.3	22.7	24.6	23.9	23.9	23.1	23.1	23.7	23.8	23.7	24.3	23.9	27	29.3	28.2
Time (weeks)	Tg/LFD
1	19.5	20.8	18.2	19.6	21.3	21.4	20.1	20.1	19.5	15.4	18.9	20.9	20.5	19.6	20.7	19.2	19.5	19.8	19.8	19.7	19.7	19.6	19.3	20.4
2	22.9	21.8	20.1	21	22.7	24.4	23.5	21.8	22.7	18.4	20.9	22.3	22	21.3	21.5	21.7	21.8	22	21.7	21.6	21.5	21.4	21.3	21.6
3	24.9	23.3	26.5	22.1	24	27.7	24.1	24.1	25	22.1	22.8	24.6	23.2	23.5	23.2	23.6	23.4	23.5	23.4	23.3	23.9	22.9	22.8	23.1
4	25.8	23.7	26.9	23.1	26.1	28.1	25.5	24.3	26.4	23	25.1	27.1	24.2	24.4	24.3	24.4	24.4	24.6	24.6	24.2	24.4	24.2	23.7	24.3
Time (weeks)	nTg/HFD
1	19.9	21	21.1	22.2	18.2	20.2	19.9	22.8	24.7	21.8	19.7	24	21.8	21.9	21.9	20.9	21	21.2	21.2	21.2	20.6	19.6	19.7	19.6
2	24.5	24.3	25.9	25.5	24.2	25	23.8	27.3	29.7	26.5	22.3	26.8	25.6	25.7	26	25.4	25.7	25.8	25.8	25.6	25.7	23.9	24.1	24.1
3	27.3	27.3	28.4	29.2	24.9	28.7	25	28.6	31.8	32	23.1	30.3	29	29.7	29.1	28.7	29.1	28.4	28.5	28.4	28.4	25.9	26.3	26.4
4	27.9	30.1	29.9	30.9	29.7	31.8	27.4	29.2	31.8	38.3	26.6	31.6	31.3	31.2	30.9	30.1	31.9	30.3	30.6	30.4	30.6	28.9	28.8	28.6
Time (weeks)	Tg/HFD
1	19.9	20.3	21	21	20.5	17.4	18.1	20.9	21.5	22	19	20.4	21	20.6	21.2	21	21.3	21.4	21.1	21	21.1	21.5	21.1	21.1
2	23.9	23.3	22.8	23.4	24.7	22.2	23.1	23.5	24.5	26.7	22	23	25.7	22.7	24.9	24.5	24.7	24.7	24.8	25.7	25.5	25.5	25.8	26.1
3	25.9	25.6	22.9	25.5	27.5	23.4	25.4	26	26.1	29.1	25.5	23.8	29.1	25.9	28	27.1	27.8	27.7	28.1	28.8	28.8	28.7	28.4	29.1
4	28.8	28.9	25.2	27.1	29.1	26.6	27.6	28.2	29.7	29.1	27	24.2	31.4	28.4	30.5	29.1	29.6	31.1	30.5	31.7	31.6	31.6	30.9	31.2
2x2 repeated-measures ANOVA
Source of variation	F(df)	p-value
Diet	250.6 (1,92)	<1E-15
Tukey's multiple comparisons test
Comparison	Adjusted p-value
nTg/LFD vs. nTg/HFD	0.00138347	*
nTg/LFD vs. Tg/LFD	0.999997	ns
nTg/LFD vs. Tg/HFD	4.551e-05	*
nTg/HFD vs. Tg/LFD	0.00128839	*
nTg/HFD vs. Tg/HFD	0.79487	ns
Tg/LFD vs. Tg/HFD	4.193e-05	*

## Sheet: 1B
	Fat pad weight (% body weight at sacrifice)								Tukey's multiple comparisons test
	nTg/LFD								VAT				SAT
VAT	0.62	0.5	1.17	0.45	0.57	1.08			2x2 ANOVA				2x2 ANOVA
SAT	0.92	1.32	0.96	0.76	1.45	0.98			Source of variation	F(df)	p-value		Source of variation	F(df)	p-value
BAT	0.18	0.51	0.32	0.3	0.69	0.45			Diet	17.53 (1,20)	2.88e-06		Diet	34.31 (1,20)	9.92e-06
	Tg/LFD								Tukey's multiple comparison test				Tukey's multiple comparison test
VAT	0.77	0.57	1.05	0.96	0.7	0.8			Comparison	Adjusted p-value			Comparison	Adjusted p-value
SAT	0.53	0.82	1.15	1.05	1.46	1.4			nTg/LFD vs. Tg/LFD	0.996904	ns		nTg/LFD vs. Tg/LFD	0.999999	ns
BAT	0.17	0.12	0.33	0.49	0.05	0.15			nTg/LFD vs. nTg/HFD	0.00037674	*		nTg/LFD vs. nTg/HFD	0.00047372	*
									nTg/LFD vs. Tg/HFD	0.00183691	*		nTg/LFD vs. Tg/HFD	0.0136774	*
	nTg/HFD								Tg/LFD vs. nTg/HFD	0.00059836	*		Tg/LFD vs. nTg/HFD	0.00049022	*
VAT	2.04	2.18	3.05	2.79	1.86	3.74			Tg/LFD vs. Tg/HFD	0.00292324	*		Tg/LFD vs. Tg/HFD	0.014139	*
SAT	1.96	1.51	2.8	2.57	1.9	2.14			nTg/HFD vs. Tg/HFD	0.897586	ns		nTg/HFD vs. Tg/HFD	0.464575	ns
BAT	0.44	0.32	0.87	0.31	0.14	0.27
	Tg/HFD
VAT	2.27	3.91	3.24	1.32	1.87	1.48
SAT	1.27	2.28	1.94	1.42	2.23	1.77
BAT	0.85	0.63	0.37	0.18	0.21	0.39

## Sheet: 1C
	Serum Glucose (mg/dL)									Area under the curve (AUC)
Time post-injection (min)	nTg/LFD									nTgLFD	nTgHFD	TgLFD	TgHFD
0	111	131	115	103	111	87	126			17895	18600	18615	18405
30	206	158	150	168	174	128	171			15720	12870	12930	18300
60	148	121	133	161	130	126	145			14940	17610	17160	16665
120	113	119	91	118	101	116	114			17370	17805	17160	14700
										15765	14715	13755	16200
Time post-injection (min)	nTg/HFD									14295	19080	19155	20955
0	118	95	132	156	98	124	110			16965	14100	14280	14415
30	153	143	181	149	189	220	138
60	176	91	148	137	105	154	118
120	144	102	118	161	95	123	100
Time post-injection (min)	Tg/LFD
0	117	101	122	113	89	130	98
30	163	142	183	160	183	204	144
60	162	95	138	149	92	161	122
120	156	96	121	132	93	128	100
Time post-injection (min)	Tg/HFD
0	114	132	98	119	116	164	102
30	153	173	159	183	162	244	158
60	175	180	153	101	134	165	109
120	141	101	118	96	119	125	108

## Sheet: 1D
	Serum cytokines (pg/mL, % of nTgLFD)							IL1b			TNFa
	nTgLFD							2x2 ANOVA			2x2 ANOVA
IFNg	78.1	136.5	71	91.7	120.5	102.2		Source of variation	F (df)	p-value	Source of variation	F (df)	p-value
IL1b	95.6	26.4	175.6	108.5	158.5	35.4		Genotype x Diet interaction	16.94 (1,20)	0.00053686	Diet	15.58 (1,20)	0.00079685
IL10	85.5	184.4	56.4	84	48.3	141.5
IL2	51.8	139.8	99.5	75.9	125.2	107.9		Tukey's multiple comparison test			Tukey's multiple comparison test
IL6	175.4	63.2	14.5	165.7	105.2	76		Comparison	Adjusted p-value		Comparison	Adjusted p-value
CXCL1	130.6	61.7	33.2	133.2	84.8	156.5		nTg/LFD vs. nTg/HFD	0.00369874	*	nTg/LFD vs. nTg/HFD	0.0163009	*
TNFa	72.8	135.7	68.7	76.4	96.8	149.7		nTg/LFD vs. Tg/LFD	0.999962	ns	nTg/LFD vs. Tg/LFD	0.509374	ns
								nTg/LFD vs. Tg/HFD	3e-08	*	nTg/LFD vs. Tg/HFD	0.00775577	*
	nTgHFD							nTg/HFD vs. Tg/LFD	0.00411271	*	nTg/HFD vs. Tg/LFD	0.251742	ns
IFNg	155.9	106.8	44.4	86.5	121.5	88.8		nTg/HFD vs. Tg/HFD	6.577e-05	#	nTg/HFD vs. Tg/HFD	0.986648	ns
IL1b	344.4	376.4	290.8	387.7	281.8	122.4		Tg/LFD vs. Tg/HFD	3e-08	*	Tg/LFD vs. Tg/HFD	0.14285	ns
IL10	86.6	106.8	164.4	168.3	102.5	182.6
IL2	141.6	94.2	74.5	111.4	85.5	129.2
IL6	144.8	99.4	212.2	269.9	93.5	136
CXCL1	38.8	256.9	72.5	103.6	83.7	86.2
TNFa	136.7	205.7	162.4	222.3	153.3	199.3
	TgLFD
IFNg	58.1	122.5	153.8	171	110.6	266.5
IL1b	83.5	56.6	56.6	160.3	163.4	93.7
IL10	95.9	135.9	202.4	85.7	97.7	105.7
IL2	62.2	157.7	175.6	97.9	97.1	58.3
IL6	42.7	132.3	251.7	167.4	211	219.8
CXCL1	126	33.2	168.9	135.8	142.2	269.9
TNFa	122	137.6	225.4	90.7	84	143.3
	TgHFD
IFNg	70.5	87.4	48.7	57.3	41.5	49
IL1b	664	698.6	555.5	362.8	636.9	627.2
IL10	137.1	126.1	171.3	181.1	187.1	164.1
IL2	120.6	102.2	80.3	203.2	84.2	71.9
IL6	242.1	167.1	214.7	143.4	209.4	204.6
CXCL1	280.8	236.7	74.5	62.5	76	72.9
TNFa	151.5	166.7	255.6	233	164.4	156.8

## Sheet: 1F
Macrophages (% of Macrophages+Microglia)					2x2 ANOVA
nTgLFD	nTgHFD	TgLFD	TgHFD		Source of variation	F (df)	p-value
2.4	10.9	4.8	21		Genotype x Diet interaction	24.38 (1,20)	7.939e-05
6.4	6.6	10.3	14.5
7.2	1.5	7.5	19.3		Tukey's multiple comparisons test
6	5.2	10	20.3		Comparison	Adjusted p-value
7.1	7.6	6.4	18.6		nTg/LFD vs. nTg/HFD	0.99986	ns
10.2	8.2	2.7	16.3		nTg/LFD vs. Tg/LFD	0.994474	ns
					nTg/LFD vs. Tg/HFD	2.61e-06	*
					nTg/HFD vs. Tg/LFD	0.99801	ns
					nTg/HFD vs. Tg/HFD	3.02e-06	#
					Tg/LFD vs. Tg/HFD	4.32e-06	*

## Sheet: 1G
Figure 1G (left graph)									Figure 1G (right graph)
TLR4+ (% Microglia)				MHCII+ (% Microglia)					IL4Ra+ (% Microglia)				IL10Ra+ (% Microglia)
nTgLFD	nTgHFD	TgLFD	TgHFD	nTgLFD	nTgHFD	TgLFD	TgHFD		nTgLFD	nTgHFD	TgLFD	TgHFD	nTgLFD	nTgHFD	TgLFD	TgHFD
5.4	13.4	5.9	29.9	10.4	20.6	4.2	26.3		7.4	22.4	4.5	6.2	4.8	5.6	4.4	5.8
11.5	19.7	4.5	28.4	9.1	13.5	3.4	23.7		9.4	22.3	10.9	2.3	7.5	3.5	5.3	5.6
10.5	12	4.6	31.7	2.1	18.3	6.6	21.8		9.1	20.8	11.8	7.7	3.8	7	1.2	6.7
4.1	14.4	2.7	28.4	3.2	21.2	5.7	46.9		3.9	17.9	0.7	10	5.6	5.5	3.8	0.7
6.6	23.9	4.8	31	9.2	33.1	5.2	37.9		8.1	14.3	10.9	5.9	1.8	5.7	7.8	6.3
7.5	35.3	1.2	21.8	9.5	23.7	2.4	31.4		3.1	8.3	4.7	9.5	3.8	8.1	6.3	6.6
TLR4: 2x2 ANOVA				MHCII: 2x2 ANOVA					IL4Ra: 2x2 ANOVA
Source of variation		F(df)	p-value	Source of variation		F(df)	p-value		Source of variation		F(df)	p-value
Diet x Genotype Interaction		9.09 (1,20)	0.007	Diet x Genotype Interaction		6.01 (1,20)	0.023556		Diet x Genotype Interaction		11.2 (1,20)	0.003212
TLR4: Tukey's multiple comparisons test				MHCII: Tukey's multiple comparisons test					IL4Ra: Tukey's multiple comparisons test
Comparison		Adjusted p-value		Comparison		Adjusted p-value			Comparison		Adjusted p-value
nTg/LFD vs. nTg/HFD		0.00231674	*	nTg/LFD vs. nTg/HFD		0.002926	*		nTg/LFD vs. nTg/HFD		0.00091	*
nTg/LFD vs. Tg/LFD		0.601919	ns	nTg/LFD vs. Tg/LFD		0.874061	ns		nTg/LFD vs. Tg/LFD		0.998202	ns
nTg/LFD vs. Tg/HFD		3.1896e-06	*	nTg/LFD vs. Tg/HFD		7e-06	*		nTg/LFD vs. Tg/HFD		0.99998	ns
nTg/HFD vs. Tg/LFD		0.000135189	*	nTg/HFD vs. Tg/LFD		0.000525	*		nTg/HFD vs. Tg/LFD		0.00134	*
nTg/HFD vs. Tg/HFD		0.0324045	#	nTg/HFD vs. Tg/HFD		0.059522	ns		nTg/HFD vs. Tg/HFD		0.000991	#
Tg/LFD vs. Tg/HFD		2.785e-07	*	Tg/LFD vs. Tg/HFD		2e-06	*		Tg/LFD vs. Tg/HFD		0.999147	ns

## Sheet: 1H
Fig.1H, left graph						Fig.1H, right graph
IBA1+ process length (microns)					Radius (microns)	nTg/LFD						nTg/HFD						Tg/LFD						Tg/HFD
nTgLFD	nTgHFD	TgLFD	TgHFD		1	0.22	0.19	0.19	0.11	0.26	0.34	0.31	0.05	0.3	0.3	0.28	0.19	0.08	0.18	0.33	0.44	0.24	0.89	0.18	0.07	0.29	0.08	0.08	0.33
646	551.9	516	496.3		2	0.91	0.08	0.24	0.5	0.04	0.17	0.04	0.61	0.05	0.08	0.55	1.39	0.17	0.04	0.21	0.19	0.41	3.46	0.2	0.34	0.56	0.66	0.37	0.62
683	626.1	432.9	401.9		3	3.29	0.74	0.03	0.07	0.42	0.17	0.48	2.23	0.8	0.8	0.16	2.71	0.12	0.32	0.15	0.77	2.66	5.75	0.94	0.33	1.05	1.65	0.41	1.18
475	551.2	644.9	415		4	3.65	2.62	1.01	1.6	1.51	1.32	1.73	4.05	0.96	2.81	0.99	8.5	0.51	1.91	1.07	2.32	3.09	8.32	1.26	0.53	2.53	1.98	0.54	3.31
638.5	487.4	545.9	392.9		5	6.18	5.62	3.08	3.42	2.85	2.29	3.1	4.41	2.52	4.1	3.43	11.54	1.23	1.17	2.29	4.27	4.77	7.59	2.17	2.19	6.53	5.02	2.46	5.67
708.6	642.6	604.5	288.3		6	7.78	5.46	5	7.62	3.58	4.23	4.13	9.32	4.99	4.85	5.65	13.46	3.89	5.91	5.05	6.39	6.77	8.27	2.97	3.49	8.23	5.85	5.03	7.09
510.3	639.5	699.1	514.2		7	7.06	10.93	5.9	9.13	7.22	5.92	6.73	10.98	4.81	5.76	8.81	15.97	7.23	6.03	5.17	6.53	6.51	14.76	5.06	8.29	13.83	7.25	7.89	10.69
					8	13.04	19.85	10.06	15.23	5.28	5.87	9.45	10.03	11.94	9.35	13.06	12.05	6.33	11.53	7.12	12.5	8.67	13.71	5.35	8.36	8.09	8.39	9.47	10.43
Process length: 2x2 ANOVA					9	12.2	16.66	8.42	11.78	11.08	6.07	9.55	12.47	10.9	10.45	15.76	23.24	6.83	10.87	7.22	9.22	15.5	17.21	6.46	11.93	14.73	8.58	10.96	10.59
Source of variation		F (df)	p-value		10	14.52	14.82	11.99	12.15	9.71	8.02	12.54	12.64	5.97	10.26	12.77	17.4	4.58	7.35	8.39	14.51	15.38	11.78	5.16	13.98	11.46	13.99	16.71	11.34
Genotype		8.46 (1,20)	0.008691		11	15.2	10.69	18.39	12.81	9.76	10	17.73	9.91	10.11	13.47	22.42	19.05	9.11	14.39	10.47	16.5	18.22	7.61	6.34	7.57	12.14	9.98	9.9	13.54
Diet		6.98 (1,20)	0.01565		12	15.53	11.42	14.47	13.66	14.67	9.85	22.02	8.16	10.23	15.12	18.35	21.94	9.55	11.61	11.71	18.15	19.1	11.65	4.71	10.76	10.53	10.22	12.09	14.43
Genotype x Diet interaction		3.45 (1,20)	0.077907		13	19.79	11.5	15.94	12.65	12.16	8.95	25.36	9.73	7.4	15.8	17.82	21.93	8.68	14.22	15.43	14.31	19.7	11.62	7.08	9.83	10.75	11.82	11.7	11.65
Process length: Tukey's multiple comparisons test					14	16.68	18.72	14.8	18.59	12.16	10.44	24.31	6.8	7.56	14.03	23.1	22.42	8.37	14.83	17.42	15.79	12.06	13.13	5.5	10.36	9.84	10.56	10.47	8.91
		Adjusted p-value			15	19.02	12.48	19.61	12.29	12.61	14.14	18.9	5.23	10.63	12.26	24.67	17.45	6.62	15.24	13.73	17.68	12.45	12.85	7.46	10.63	8.27	10.93	6.61	8.41
nTg/LFD vs. nTg/HFD		0.944355	ns		16	14.59	18.66	22.98	10.31	11.85	13.77	23.42	6.88	9.63	14.84	19.64	21.77	6.09	16.31	13.74	12.13	14.72	18.95	5.19	11.62	5.38	8.55	8.56	8.64
nTg/LFD vs. Tg/LFD		0.878888	ns		17	19.39	11.65	24.42	8.13	11.65	11.13	18.52	4.9	10.73	11.4	11.62	15.2	5.3	12.14	12.75	18.31	12.52	22.33	3.15	10.2	7.08	8.62	8.26	9.07
nTg/LFD vs. Tg/HFD		0.00429	*		18	10.99	10.39	18.12	10.08	14.11	12.04	24.67	5.94	13.52	12.55	7.38	15.56	9.88	13.67	15.01	16.85	13.37	9.85	4.19	9.41	6.39	7.17	7.29	4.76
nTg/HFD vs. Tg/LFD		0.997559	ns		19	11.53	11.07	20.6	7.51	10.71	13.06	16.35	5.85	10.63	12.48	7.11	16.25	6.21	9.47	16.22	15.03	15.06	7.68	4.19	7.72	7.44	6.38	8.12	6.25
nTg/HFD vs. Tg/HFD		0.014815	#		20	9.08	11.74	18.81	7.3	6.83	14.93	24.21	5.95	5.9	16.69	4.95	10.85	8.68	8.49	12.76	12.59	14	10.3	3.06	6.44	3.5	4.87	10.76	4.2
Tg/LFD vs. Tg/HFD		0.022314	*		21	10.96	12.39	14.82	9.94	6.34	12.7	24.29	7.32	6.06	15.03	3.96	19.43	5.18	7.13	12.94	18.72	16.03	8.47	1.88	5.49	3.36	3.5	9.26	3.25
					22	10.78	11.15	18.6	6.54	5.39	10.71	20.4	4.74	10.31	12.11	4.39	20.81	7.89	6.6	7.66	12.52	9.93	7.05	1.61	6.82	3.92	5.83	8.61	2.44
AUC derived from Sholl analysis (Fig 1H, right graph)					23	10.39	12.13	14.8	5.6	6.05	13.48	25	7.65	8.47	9.93	4.92	15.36	7.05	5.47	9.46	8.26	10.52	7.18	2.44	3.81	1.44	5.17	7.94	1.62
nTgLFD	nTgHFD	TgLFD	TgHFD		24	8.4	7.04	13.11	6.35	4.66	11.81	17.69	5.89	6.91	9.54	4.35	11.63	6.22	5.51	15.2	6.21	12.89	8.66	3.34	7.18	1.04	2.71	7.64	0.85
324.3	488.5	207.1	139.3		25	8.82	8.03	11.42	5.33	4.01	13.17	16.93	4.61	5.51	5.48	2.64	14.03	3.66	3.61	11.99	6.42	9.02	7.87	3.77	5.03	0.6	5.28	5.63	0.65
334.3	201.2	238.5	183.6		26	6.46	12.33	10.27	5.67	3.14	9.8	13.3	4.04	6.32	7.8	2.6	15.32	5.35	2.26	9.39	4.71	9.48	5.81	3.4	4.5	0.4	4.04	5.11	0.6
462.8	256.7	318.5	159.8		27	6.25	13.7	7.44	6.12	2.93	9.78	10.52	5.55	5.72	5.91	2.83	10.64	4.41	2.45	14.33	6.09	12.7	6.74	3.86	3.09	0.34	3.29	3.6	0.39
264.5	317.4	303	189.2		28	5.31	7.37	11.35	5.57	1.85	10.9	7.04	4.47	5.94	5.8	1.54	8.7	5	3.08	9.56	4.23	9.88	5.55	3.33	2.41	0.15	2.73	2.44	0.15
218.1	249.8	349.6	199.2		29	4.43	6.06	9.78	4.39	1.5	9.52	11.09	4.87	3.88	5.99	1.08	6.92	5.04	2.3	6.96	4.77	9.28	5.78	4.09	0.72	0.04	2.18	0.76	0.02
296.1	499.5	334.8	161		30	4.17	5.19	13.43	3.89	2.12	5.31	14.52	3.64	6.19	4.43	0.57	6.81	7.65	2.15	8.48	3.19	6.87	5.86	3.37	0.18	0.06	2.13	0.21	0.09
					31	3.16	2.29	7.82	3.4	2.48	5.28	10.43	3.31	8.34	5.52	1.17	6.96	4.91	2.27	6.75	2.21	4.91	5.36	3.35	0.24	0	0.91	0.28	0
Sholl AUC: 2x2 ANOVA					32	3.4	3.6	5.81	2.59	2.39	5.49	7.04	2.37	6.52	3.57	0.65	12.65	5.37	2.93	5.55	2.02	3.43	5.76	2.89	0.09	0	1.26	0.08	0
Source of variation		F (df)	p-value		33	3.47	1.87	9.98	1.38	2.72	5.3	9.77	2.33	7.08	1.64	0.39	13.4	5.78	2.88	6.25	1.58	3.44	5.22	2.48	0	0	1.12	0	0
Genotype		7.856 (1,20)	0.0109892		34	1.95	2.33	10.8	1.23	3.02	5.07	8.04	1.51	4.84	2.47	0.15	5.47	4.4	2.29	4.84	0.36	4.08	4.67	2.7	0	0	0.83	0	0
Diet		2.264 (1,20)	0.148053		35	2.83	1.38	11.74	1.39	2.64	4.34	4.71	0.73	2.82	2.51	0.04	3.67	3.93	3.42	4.43	0.77	4.5	3.66	2.65	0	0	0.54	0	0
Genotype x Diet interaction		1.266 (1,20)	0.0520926		36	1.22	2.74	12.26	1.07	2.45	4.65	6.69	1.22	1.25	2.6	0.1	3.88	3.31	2.28	3.8	0.65	3.05	3.5	1.96	0	0	0.85	0	0
Sholl AUC: Tukey's multiple comparisons test					37	1.96	3.34	10.05	1.37	2.23	3.13	4.79	0.43	0.79	1.29	0	5.81	2.94	1.9	2.09	0.54	2.81	2.66	1.63	0	0	1.09	0	0
		Adjusted p-value			38	1.38	2.59	7.91	0.93	1.2	1.87	3.7	0.26	0.97	1.74	0	7.51	2.85	1.44	1.22	1.02	1.08	2.12	1.37	0	0	0.85	0	0
nTg/LFD vs. nTg/HFD		0.978287	ns		39	0.49	4.01	7.99	1.51	0.86	0.64	2.57	0.01	1	1.4	0	4.12	2.2	1.1	0.92	0.97	0.29	2.27	1.33	0	0	1.06	0	0
nTg/LFD vs. Tg/LFD		0.952937	ns		40	0.83	2.84	5.48	1.24	0.75	0.26	2.32	0.07	0.45	0.95	0	8.38	1.8	0.54	0.26	1.32	0.11	2.77	0.89	0	0	0.57	0	0
nTg/LFD vs. Tg/HFD		0.0298923	*		41	0.9	1.7	4.79	1.25	0.47	0.11	2	0.03	1.08	0.78	0	3.83	1.51	0.51	0.18	0.89	0.17	2.31	0.71	0	0	0.46	0	0
nTg/HFD vs. Tg/LFD		0.795614	ns		42	0.83	1.7	3.95	1.41	0.34	0.2	1.26	0	0.95	0.97	0	4.98	0.64	0.49	0.17	0.64	0	2.41	1.04	0	0	0.13	0	0
nTg/HFD vs. Tg/HFD		0.0126496	#		43	0.86	0.83	2.57	1.43	0.13	0	0.65	0	1.33	0.86	0	0.43	0.4	0.15	0	0.39	0	3.07	1.26	0	0	0.04	0	0
Tg/LFD vs. Tg/HFD		0.08635	ns		44	1.1	1.36	1.32	1.29	0.03	0	0.08	0	1.31	0.74	0	0	0.05	0.04	0	0.08	0	2.38	0.98	0	0	0.07	0	0
					45	1.02	0.68	0.74	1.96	0.05	0	0.21	0	2.39	1.04	0	0	0.03	0.08	0	0.04	0	0.44	1.19	0	0	0	0	0
					46	1.12	0.21	0.24	2.21	0	0	0.06	0	2.03	1.04	0	0	0.09	0	0	0.11	0	0	0.65	0	0	0	0	0
					47	0.56	0.03	0.13	1.13	0	0	0	0	1.94	0.7	0	0	0	0	0	0	0	0	0.38	0	0	0	0	0
					48	0.45	0.18	0.15	1.18	0	0	0	0	1.57	1.12	0	0	0	0	0	0	0	0	0.12	0	0	0	0	0
					49	0.15	0	0.09	0.94	0	0	0	0	1.39	0.68	0	0	0	0	0	0	0	0	0.02	0	0	0	0	0
					50	0.03	0	0	0.77	0	0	0	0	1.75	1.27	0	0	0	0	0	0	0	0	0.06	0	0	0	0	0
					51	0.09	0	0	0.39	0	0	0	0	0.85	0.96	0	0	0	0	0	0	0	0	0	0	0	0	0	0
					52	0	0	0	0.04	0	0	0	0	0.85	1	0	0	0	0	0	0	0	0	0	0	0	0	0	0
					53	0	0	0	0.03	0	0	0	0	0.14	0.93	0	0	0	0	0	0	0	0	0	0	0	0	0	0
					54	0	0	0	0.09	0	0	0	0	0.18	0.92	0	0	0	0	0	0	0	0	0	0	0	0	0	0
					55	0	0	0	0	0	0	0	0	0.04	0.95	0	0	0	0	0	0	0	0	0	0	0	0	0	0
					56	0	0	0	0	0	0	0	0	0.1	1.01	0	0	0	0	0	0	0	0	0	0	0	0	0	0
					57	0	0	0	0	0	0	0	0	0	0.73	0	0	0	0	0	0	0	0	0	0	0	0	0	0
					58	0	0	0	0	0	0	0	0	0	0.82	0	0	0	0	0	0	0	0	0	0	0	0	0	0
					59	0	0	0	0	0	0	0	0	0	1.03	0	0	0	0	0	0	0	0	0	0	0	0	0	0
					60	0	0	0	0	0	0	0	0	0	1.18	0	0	0	0	0	0	0	0	0	0	0	0	0	0
					61	0	0	0	0	0	0	0	0	0	0.97	0	0	0	0	0	0	0	0	0	0	0	0	0	0
					62	0	0	0	0	0	0	0	0	0	0.99	0	0	0	0	0	0	0	0	0	0	0	0	0	0
					63	0	0	0	0	0	0	0	0	0	1.12	0	0	0	0	0	0	0	0	0	0	0	0	0	0
					64	0	0	0	0	0	0	0	0	0	0.86	0	0	0	0	0	0	0	0	0	0	0	0	0	0
					65	0	0	0	0	0	0	0	0	0	0.79	0	0	0	0	0	0	0	0	0	0	0	0	0	0
					66	0	0	0	0	0	0	0	0	0	0.58	0	0	0	0	0	0	0	0	0	0	0	0	0	0
					67	0	0	0	0	0	0	0	0	0	0.44	0	0	0	0	0	0	0	0	0	0	0	0	0	0
					68	0	0	0	0	0	0	0	0	0	0	0	0	0	0	0	0	0	0	0	0	0	0	0	0
					69	0	0	0	0	0	0	0	0	0	0	0	0	0	0	0	0	0	0	0	0	0	0	0	0
					70	0	0	0	0	0	0	0	0	0	0	0	0	0	0	0	0	0	0	0	0	0	0	0	0
