# Supplementary material for: Beige adipocytes mediate the neuroprotective and anti-inflammatory effects of subcutaneous fat in obese mice
Source: Nat Commun. 2021 Jul 30;12:4623. doi: 10.1038/s41467-021-24540-8 (PMC8324783; doi:10.1038/s41467-021-24540-8)
Supplement: Supplementary file 4 — Source Data [file 41467_2021_24540_MOESM4_ESM.zip › AllSourceData/Fig5_SourceData_wpvalues.xlsx]

## Sheet: 5A
	Serum cytokines (pg/mL, % of LFDSHAM)							IL1b: 1-way ANOVA				TNFa: 1-way ANOVA with Welch's correction
	LFD/SHAM							Source of variation	F (df)	p-value		Source of variation	F (df)	p-value
IFNg	117.91	126.17	58.63	78.58	118.71			Condition	4.954 (3,19)	0.010454		Condition	6.145 (3,10.43)	0.0113803
IL1b	96.46	116.28	58.09	90.6	138.57			IL1b: Tukey's multiple comparisons test				TNFa: Dunnett's T3 multiple comparisons test
IL10	89.1	94.9	110.1	106.8	99.1			Comparison		Adjusted p-value		Comparison		Adjusted p-value
IL2	114.7	196.1	86.2	55.9	47.1			LFD/SHAM vs. HFD/SHAM		0.025952	*	LFD/SHAM vs. HFD/SHAM		0.257663	ns
IL6	55.1	138.24	145.71	106.48	54.47			LFD/SHAM vs. TRANSnTg		0.010906	*	LFD/SHAM vs. TRANSnTg		0.256908	ns
CXCL1	43.51	189.33	148.63	77.26	41.27			LFD/SHAM vs. TRANSTg		0.051852	ns	LFD/SHAM vs. TRANSTg		0.0086002	**
TNFa	72.97	83.75	98.12	104.31	140.85			HFD/SHAM vs. TRANSnTg		0.973686	ns	HFD/SHAM vs. TRANSnTg		0.988521	ns
								HFD/SHAM vs. TRANSTg		0.98453	ns	HFD/SHAM vs. TRANSTg		0.483958	ns
	HFD/SHAM							TRANSnTg vs. TRANSTg		0.864214	ns	TRANSnTg vs. TRANSTg		0.983495	ns
IFNg	26.68	20.94	52.82	82.81	33.34	82.23
IL1b	189.1	178.94	345.68	302.44	119.73	206.18
IL10	175.76	219.31	86.74	101.54	156.12	155.3
IL2	33.49	91.76	162.64	170.73	89.41	125.38
IL6	178.11	81.77	47.82	71.58	102.52	240.98
CXCL1	78.13	125.1	71.23	57.41	153	166.11
TNFa	136.95	189.1	110.25	108.08	188.44	119.1
	HFD/TRANSnTg
IFNg	31.63	65.46	123.12	26.68	88.01	45.18
IL1b	254.91	152.14	329.13	172.72	297.03	231.97
IL10	73.34	167.28	113.73	254.67	98.93	127.34
IL2	61.09	102.82	183.98	186.86	181.3	87.83
IL6	153.22	172.42	63.23	144.62	74.24	211.14
CXCL1	73.91	71.58	59.5	197.52	65.96	97.06
TNFa	98.26	165.45	125.91	258.73	124.31	178.66
	HFD/TRANSTg
IFNg	32.27	38.41	87.13	25.71	129.61	110.79
IL1b	197.41	113.28	253.2	188.39	221.32	288.82
IL10	274.01	234.88	208.53	163.38	155.84	142.27
IL2	35.37	110.12	97.05	94.16	66.24	207.44
IL6	198.06	74.24	234.8	95.84	198.9	144.75
CXCL1	142.54	95.73	66.79	163.73	79.19	72.71
TNFa	200.59	204.78	128.71	189.33	178.14	150.05

## Sheet: 5B
CSF IL-4 (pg/mL)
LFDSHAM	HFDSHAM	TRANSnTg	TRANSTg
93.03	70.86	105.97	62.83
77.33	91.65	112.3	84.59
74	75.01	126.1	71.53
93.6	101.46	149.68	98.89
83.89	94.97	125.11	83.57
94.66	78.77	144.12	77.21
1-way ANOVA
Source of variation		F (df)	p-value
Condition		16.98 (3,20)	1e-05
Tukey's multiple comparisons test
Comparison		Adjusted p-value
LFD/SHAM vs. HFD/SHAM		0.999778	ns
LFD/SHAM vs. TRANSnTg		0.000129	*
LFD/SHAM vs. TRANSTg		0.834771	ns
HFD/SHAM vs. TRANSnTg		0.000107	#
HFD/SHAM vs. TRANSTg		0.873108	ns
TRANSnTg vs. TRANSTg		2.1e-05	*

## Sheet: 5C
Serum IL-4 (pg/mL)
LFDSHAM	HFDSHAM	TRANSnTg	TRANSTg
15.04	13.15	17.83	13.65
21.05	20.42	26.39	23.31
12.88	23.93	15.09	14.97
10.85	10.91	14.57	17.37
19.31	18.23	29.64	21.9
13.52	11.21	18.34	13.27

## Sheet: 5D
T-cell #
LFDSHAM	HFDSHAM	TRANSnTg	TRANSTg
18	22	28	13
9	33	32	40
6	38	16	31
3	18	34	25
15	19	16	23
7	28	30	17
1-way ANOVA
Source of variation		F (df)	p-value
Condition		6.07 (3,20)	0.004121
Tukey's multiple comparisons test
Comparison		Adjusted p-value
LFD/SHAM vs. HFD/SHAM		0.008786	*
LFD/SHAM vs. TRANSnTg		0.010318	*
LFD/SHAM vs. TRANSTg		0.017993	*
HFD/SHAM vs. TRANSnTg		0.999861	ns
HFD/SHAM vs. TRANSTg		0.987827	ns
TRANSnTg vs. TRANSTg		0.99417	ns

## Sheet: 5E
IL4+ T-cells (%)
LFDSHAM	HFDSHAM	TRANSnTg	TRANSTg
12.44	20.53	28.03	10.6
9.06	14.67	33.58	18.59
16.42	12.46	39.61	14.26
17.38	17.4	27.8	11.96
10.17	16.48	50.07	18.07
12.17	27.6	44.28	12.88
1-way ANOVA with Welch's correction
Source of variation		F (df)	p-value
Condition		12.01 (3,10.7)	0.000949
Dunnett's T3 multiple comparisons test
Comparison		Adjusted p-value
LFD/SHAM vs. HFD/SHAM		0.321461	ns
LFD/SHAM vs. TRANSnTg		0.004138	*
LFD/SHAM vs. TRANSTg		0.963034	ns
HFD/SHAM vs. TRANSnTg		0.011387	#
HFD/SHAM vs. TRANSTg		0.615369	ns
TRANSnTg vs. TRANSTg		0.005643	*

## Sheet: 5G
T-cell #
LFDSHAM	HFDSHAM	TRANSnTg	TRANSTg
27	37	40	46
31	61	45	52
25	41	57	42
43	75	80	73
33	66	56	55
34	45	74	58
1-way ANOVA
Source of variation		F (df)	p-value
Condition		5.37 (3,20)	0.00709
Tukey's multiple comparisons test
Comparison		Adjusted p-value
LFD/SHAM vs. HFD/SHAM		0.032023	*
LFD/SHAM vs. TRANSnTg		0.00834	*
LFD/SHAM vs. TRANSTg		0.030514	*
HFD/SHAM vs. TRANSnTg		0.92566	ns
HFD/SHAM vs. TRANSTg		0.999996	ns
TRANSnTg vs. TRANSTg		0.932861	ns

## Sheet: 5H
IL4+ T-cells (%)
LFDSHAM	HFDSHAM	TRANSnTg	TRANSTg
11.24	16.05	22.7	12.03
10.82	18.53	53.02	16.11
9.44	13.22	49.49	15.69
8.87	13.01	68.24	14.95
11.86	13.47	30.43	15.94
9.99	16.25	39.04	17.1
1-way ANOVA with Welch's correction
Source of variation		F (df)	p-value
Condition		19.57 (3,10.26)	0.000146
Dunnett's T3 multiple comparisons test
Comparison		Adjusted p-value
LFD/SHAM vs. HFD/SHAM		0.012148	*
LFD/SHAM vs. TRANSnTg		0.019814	*
LFD/SHAM vs. TRANSTg		0.001445	ns
HFD/SHAM vs. TRANSnTg		0.03769	#
HFD/SHAM vs. TRANSTg		0.999983	ns
TRANSnTg vs. TRANSTg		0.038296	*

## Sheet: 5I
IL4 MFI (AU)
LFDSHAM	HFDSHAM	TRANSnTg	TRANSTg
200	282	1797	249
189	106	1371	256
190	288	1720	222
171	219	1090	216
169	288	1267	291
207	240	1259	319
1-way ANOVA with Welch's correction
Source of variation		F (df)	p-value
Condition		38.38 (3,9.21)	1.6e-05
Dunnett's T3 multiple comparisons test
Comparison		Adjusted p-value
LFD/SHAM vs. HFD/SHAM		0.521198	ns
LFD/SHAM vs. TRANSnTg		0.000587	*
LFD/SHAM vs. TRANSTg		0.031298	ns
HFD/SHAM vs. TRANSnTg		0.000297	#
HFD/SHAM vs. TRANSTg		0.980404	ns
TRANSnTg vs. TRANSTg		0.000813	*
