# Supplementary material for: Beige adipocytes mediate the neuroprotective and anti-inflammatory effects of subcutaneous fat in obese mice
Source: Nat Commun. 2021 Jul 30;12:4623. doi: 10.1038/s41467-021-24540-8 (PMC8324783; doi:10.1038/s41467-021-24540-8)
Supplement: Supplementary file 4 — Source Data [file 41467_2021_24540_MOESM4_ESM.zip › AllSourceData/Fig4_SourceData_wpvalues.xlsx]

## Sheet: 4A
	BW (g)
Time (weeks)	LFD/SHAM
1	22.36	21.29	22.3	20.51	20.33	19.79	23.34	21.44	21.38	18.1	21.35	21.3
2	25.26	22.93	24.68	21.68	22.55	21.31	24.97	23.72	22.61	20.66	23.85	22.64
3	26.57	24.62	25.66	22.91	24.27	23.05	26.16	23.95	24	22.09	25.55	23.27
4	26.52	26.84	26.98	25.17	26.19	24.09	28.23	25.44	26.22	23.22	27.66	25.1
Time (weeks)	HFD/SHAM
1	23.17	19.29	19.37	20.01	21.85	21.22	21.3	22.23	21.3	22.91	19.7	19.69
2	30.39	25.74	23.08	27.11	29.61	29.8	28.57	29.12	28.87	27.63	26.6	27.16
3	34.45	29.33	27.79	31.81	35.09	33.57	33.67	33.97	34.3	31.86	29.1	31.21
4	39.24	32.53	32.41	34.09	38.92	36.79	38.05	37.86	37.43	36.04	34.78	36.65
Time (weeks)	TRANSnTg
1	22.14	22.14	21.12	21.34	23.86	21.56	22.72	22.81	23.78	20.87	23.86	23.12
2	28.22	30.66	28.52	27.04	30.18	28.22	29.21	29.15	30.93	27.4	30.33	31.2
3	33.43	33.29	33.79	29.44	34.54	32.08	33.07	35.58	34.66	32.28	36.24	33.62
4	36.93	37.95	37.57	34.31	38.59	35.07	37.87	38.01	39.3	36.01	40.98	37.58
Time (weeks)	TRANSTg
1	19.6	19.29	20.95	24.42	22.63	20.82	23.96	21.47	21.68	21	21.37	18.74
2	26.67	26.7	26.53	32	30.09	28.45	30.14	27.93	31.87	27.41	29.69	25.97
3	28.78	28.82	31.74	37.69	36.6	33.14	36.82	31.39	36.48	30.58	33.85	28.93
4	34.51	34.23	35.35	41.76	39.85	37.06	38.18	37.06	37.74	34.35	39.2	32.77
1-way repeated measures ANOVA
Source of variation		F (df)	p-value
Time		2035 (2.5,109.7)	<1E-15	Italics indicate Greenhouse-Geisser correction
Condition		38.03 (3,44)	2.784e-12
Condition x Time Interaction		88.1 (9,132)	<1E-15
Tukey's multiple comparisons test
Comparison		Adjusted P Value
LFD/SHAM vs. HFD/SHAM		0.0256515	*
LFD/SHAM vs. TRANSnTg		0.00734655	*
LFD/SHAM vs. TRANSTg		0.0144984	*
HFD/SHAM vs. TRANSnTg		0.823632	ns
HFD/SHAM vs. TRANSTg		0.979039	ns
TRANSnTg vs. TRANSTg		0.962693	ns

## Sheet: 4C
MHCII (% Microglia)				TLR4 (% Microglia)
LFDSHAM	HFDSHAM	TRANSnTg	TRANSTg	LFDSHAM	HFDSHAM	TRANSnTg	TRANSTg
6.1	10.4	27	13.2	5.7	14.1	7.8	11
1.8	14.6	22.9	9.2	6.3	20	19.5	16
3.8	18.9	14.2	16	4.2	15.4	17.7	10.4
7.5	30.4	7.4	32.4	4.2	13.5	5.3	12.9
3.9	25.9	23.9	23.3	8	15.8	11.5	20.7
3.8	41.1	18.2	38.3	2.3	12	4.2	17.4
MHCII: 1-way ANOVA				TLR4: 1-way ANOVA with Welch's correction
Source of variation	F (df)	p-value		Source of variation	F (df)	p-value
Condition	6.253 (3,23)	0.002912		Condition	21.84 (3,11.7)	4.3e-05		Italics indicate Welch's correction
MHCII: Tukey's multiple comparisons test				TLR4: Dunnett's T3 multiple comparisons test
Comparison		Adjusted P Value		Comparison		Adjusted P Value
LFD/SHAM vs. HFD/SHAM		0.0256515	*	LFD/SHAM vs. HFD/SHAM		0.000725	*
LFD/SHAM vs. TRANSnTg		0.00734655	*	LFD/SHAM vs. TRANSnTg		0.0577	ns
LFD/SHAM vs. TRANSTg		0.0144984	*	LFD/SHAM vs. TRANSTg		0.00328	*
HFD/SHAM vs. TRANSnTg		0.823632	ns	HFD/SHAM vs. TRANSnTg		0.348185	ns
HFD/SHAM vs. TRANSTg		0.979039	ns	HFD/SHAM vs. TRANSTg		0.924643	ns
TRANSnTg vs. TRANSTg		0.962693	ns	TRANSnTg vs. TRANSTg		0.692507	ns

## Sheet: 4D
IL4Ra+ (%Microglia)				IL10Ra+ (%Microglia)
LFDSHAM	HFDSHAM	TRANSnTg	TRANSTg	LFDSHAM	HFDSHAM	TRANSnTg	TRANSTg
11	14.4	34.1	2.2	0.9	1.2	1	1.1
11.4	15.3	47.7	9.8	1.1	1.1	7.4	0.7
6.2	20.5	41.7	12.7	5.2	1.3	0.8	1.4
10.6	8.2	36.3	7.3	0.8	6.1	7.6	6.1
8	33.3	51.8	2.4	1.6	1.3	1.4	2.3
3.4	20.1	28.7	10.9	3.3	1.3	0.8	1.6
IL4Ra: 1-way ANOVA
Source of variation		F (df)	p-value
Condition		16.3 (3,20)	1.4e-05
IL4Ra: Tukey's multiple comparisons test
Comparison		adjusted p-value
LFD/SHAM vs. HFD/SHAM		0.139685	ns
LFD/SHAM vs. TRANSnTg		3.2e-05	*
LFD/SHAM vs. TRANSTg		0.999612	ns
HFD/SHAM vs. TRANSnTg		0.005259	#
HFD/SHAM vs. TRANSTg		0.167218	ns
TRANSnTg vs. TRANSTg		4e-05	*

## Sheet: 4E
Microglial Arg1 MFI (AU)
LFDSHAM	HFDSHAM	TRANSnTg	TRANSTg
9777	8941	37572	6603
3204	10117	28024	8033
4628	11179	30518	9226
6661	11964	42807	8939
7826	11892	24529	6744
5320	7962	22419	10032
Arg1: 1-way ANOVA with Welch's correction
Source of variation		F (df)	p-value
Condition		18.1 (3,10.54)	0.00018
Dunnett's T3 multiple comparisons test
Comparison		Adjusted P Value
LFD/SHAM vs. HFD/SHAM		0.035243	*
LFD/SHAM vs. TRANSnTg		0.001587	*
LFD/SHAM vs. TRANSTg		0.428537	ns
HFD/SHAM vs. TRANSnTg		0.006942	#
HFD/SHAM vs. TRANSTg		0.187241	ns
TRANSnTg vs. TRANSTg		0.004385	*

## Sheet: 4F
Arg1+ (% IBA1)
LFDSHAM	HFDSHAM	TRANSnTg	TRANSTg
15	29	49	18.4
17.9	21.7	44.9	14.6
17.1	32.3	57.9	18.9
12.4	11.8	73	28.1
13.6	35.2	52.1	27.7
14	19.1	38.5	29.1
Arg1 immunofluor: 1-way ANOVA
Source of variation		F (df)	p-value
Condition		24.36 (3,20)	6.957e-07
Tukey's multiple comparisons test
Comparison		adjusted p-Value
LFD/SHAM vs. HFD/SHAM		0.188382	ns
LFD/SHAM vs. TRANSnTg		6.676e-07	*
LFD/SHAM vs. TRANSTg		0.369797	ns
HFD/SHAM vs. TRANSnTg		5.00158e-05	#
HFD/SHAM vs. TRANSTg		0.971481	ns
TRANSnTg vs. TRANSTg		1.9472e-05	*

## Sheet: 4G
Area under the curve (derived from Sholl data in Fig.4G)							Number of intersections
LFD/SHAM	HFD/SHAM	TRANSnTg	TRANSTg			Radius (µm)	LFD/SHAM						HFD/SHAM						TRANSnTg						TRANSTg
382.8	238.3	343.6	325.4			1	0.42	0.05	0.03	0.07	0.3	0.09	0.21	0.05	0.19	0.03	0.06	0.03	0.03	0.06	0.03	0.1	0.24	0.11	0.1	0.2	0.1	0.25	0.11	0.2
350.9	316.1	357.8	228.5			2	0.03	0.82	0.37	0.27	0.38	0.28	0.89	0.31	0.63	0.38	0.87	0.36	0.35	0.84	0.34	0.25	0.44	0.24	0.29	0.53	0.23	0.61	0.36	0.12
277.7	277.5	286.7	244.9			3	0.62	3.13	0.91	0.6	0.27	0.15	0.03	0.13	0.1	0.64	2.2	0.78	0.55	2.6	0.82	0.82	0.26	0.12	0.76	0.29	0.13	2.18	1.35	0.55
327.2	396.9	313	355.3			4	2.42	3.63	1.65	2.68	1.55	0.37	1.06	0.02	1.42	2.14	3.59	1.3	2.12	3.12	1.13	2.21	1.62	0.57	1.94	1.57	0.46	2.53	2.99	0.5
161.9	338	235.9	344.8			5	2.52	9.52	1.99	5.15	2.99	1.33	3.27	1.92	4.69	2.43	7.36	1.98	2.88	9.11	1.88	5.64	2.4	1.68	6.37	2.16	1.74	4.95	4.86	1.68
218.5	281	220.8	391.8			6	5.68	7.2	6.95	5.42	4.24	4.06	7.4	2.34	6.68	4.76	10.97	4.27	4.99	8.83	6.29	6.5	4.44	4.14	5.71	4.59	5.34	4.66	7.53	4.35
						7	6.59	8.56	8.92	6.28	5.65	3.06	7.61	4.83	10	8.9	8.3	9.47	8.62	8.03	7.68	6.84	8.25	4.71	8.45	7.52	5.94	7.04	12.14	6.97
						8	8.4	8.43	7.96	5.22	8.12	8.03	8.58	5.92	10.84	8.08	8.09	18.08	9.5	9.49	14.41	6.16	17.05	6.93	7.08	13.09	7.4	11.33	15.36	8.14
						9	12.32	6.16	8.28	11.48	8.45	7.45	11.67	6.33	14.16	14.75	6.55	8.17	11.46	7.09	9.75	9.98	14.65	7.92	11.37	16.68	6.74	10.79	13.65	12.82
						10	12.4	8.83	9.09	10.74	7.31	8.76	8.89	8.31	12.97	9.33	12.77	11.76	9.34	9.1	11.7	9.33	20.61	7.66	9.85	18.46	7.15	14.8	14.99	16.67
						11	12.48	6	11.54	9.95	9.09	10.73	17.27	13.18	11.52	9.81	7.49	11.36	15.57	7.9	8.82	10.64	15.81	8.27	11.85	15.99	8.91	14.56	19.68	18.62
						12	10	14	14.93	15.06	7.75	8.16	18.54	12.3	18.14	8.18	11.3	10.15	8.21	11.13	10.29	11.87	20.33	8.95	12.92	17.44	7.89	16.92	14.17	16.98
						13	16.76	14.67	14.85	19.76	6.05	7.19	9.36	17.45	13.19	17.23	12.14	8.34	19.06	10.66	10.48	15.68	15.56	5.61	19.44	13.48	5.4	22.11	14.6	19.22
						14	12.66	18.45	8.15	18.71	7.94	11.43	7.72	19.14	15.26	16.31	15.39	9.87	19.59	14.46	9.55	11.01	20.97	10.28	7.37	24.52	10.75	21.48	13.17	10.49
						15	15.48	15.18	8.95	14.63	13.88	15.66	10.27	15.97	11.24	18.38	10.05	10.41	18.18	14.59	11.79	15.97	15.36	6.55	17.94	10.06	15.8	20.69	16.05	12.98
						16	16.67	14.97	7.25	19.51	10.22	14.61	12.07	10.02	8.85	20.15	11.89	9.25	13.44	16.19	8.13	13.9	14.04	4.57	14.13	15.59	14.75	15.58	10.32	15.09
						17	12.43	15.34	6.84	10.98	12.61	15.84	10.37	12.07	6.28	19.55	12.39	13.91	12.08	12.58	13.16	11.07	10.57	6.67	10.44	11.33	8.46	19.14	12.14	15.42
						18	15.24	19.99	11.55	16.47	7.5	10.05	9.53	13.71	9.36	18.39	17.99	10.73	10.15	16.93	12.46	14.46	8.96	7.47	14.89	8.14	7.98	16.34	17.26	18.97
						19	18.47	14.97	9.54	12.94	9.83	6.61	8.02	17.06	12.49	16.31	13.55	7.41	7.29	15.28	16.88	14.59	7.61	6.13	13.54	8.87	6.02	14.7	19.87	15.09
						20	19.29	12.03	15.45	11.01	5.27	5.22	7.34	14.05	8.83	14.24	13.24	12.58	8.07	14.24	14.1	11.63	5.34	8.3	13.39	5.83	6.56	10.63	18.42	12.85
						21	16.11	10.24	14.67	15.31	5.54	8.62	6.86	12.07	12.31	10.68	7.64	13.91	12.57	11.93	10.44	14.81	4.92	9.66	15.65	5.15	8.03	8.22	17.83	11.59
						22	11.99	10.64	12.64	13.35	5.37	6.72	4.55	13.91	9.22	21.82	9.14	9.33	11.73	10.08	9.9	14.06	5.06	4.76	12.22	5.88	9.78	5.85	18.3	12.58
						23	15.97	13.41	8.38	6.71	2.94	5.85	7.4	12.16	6.04	22.3	6.53	8.92	11.86	12.12	9.67	8.63	3.05	5.32	8.36	3.53	6.36	6.26	11.19	14.31
						24	14.96	9.8	10.21	5.17	4.65	7.65	5.17	11.86	6.44	15.2	12.27	9.16	6.91	11.15	8.39	5.96	4.51	10.97	6.18	4.19	9.04	6.91	6.62	9.97
						25	11.25	7.66	9.24	7.25	2.34	7.27	4.25	10.03	5.19	11.58	12.22	9.13	11.99	12.62	8.74	9.26	2.62	7.42	9.96	2.51	7.81	7.8	6.77	9.45
						26	9.59	8.55	6.16	6.07	3.12	5.96	4.96	7.82	8.91	10.19	8.93	10.65	10.56	9.94	9.26	7.79	3.54	6.73	8.38	2.76	5.86	10.08	7.78	7.96
						27	10.5	9.85	5.92	8.3	2.92	6.71	4.34	8.07	6.67	11.19	9.65	5.84	9.42	11.68	6.7	7.23	2.37	6.27	10.02	2.21	6.74	9.23	10.8	9.35
						28	8.16	11.3	6.35	7.41	2.28	5.34	6.9	10.78	6.36	7.82	9.07	6.35	8.83	10.08	6.55	7.5	1.98	8	7.09	2.42	8.08	6.28	5.63	7.27
						29	9.73	8.77	7.04	8.52	0.71	4.72	2.91	7.87	4.15	7.99	9.06	4.24	8.18	8.89	6.61	6.25	0.85	7.49	6.18	1	9.96	7.85	4.72	7.93
						30	7.92	7.59	4.18	3.3	0.51	3.37	1.44	6.74	3.84	5.61	10.54	4.69	6.53	9.33	4.4	3.8	0.57	6.66	3.88	0.48	5.52	8.47	4.02	9.8
						31	6.39	7.16	3.87	3.86	0.94	4.02	3.49	9.38	2.65	6.4	7.64	4.1	6.84	8.11	4	5.39	0.82	5.36	4.06	0.84	6.42	7.06	2.74	10.69
						32	7.9	5.66	2.59	1.91	0.63	3.74	1.34	6	3.04	7.12	6.34	2.66	6.15	7.02	2.46	2.3	0.65	6.45	2.59	0.69	5.2	5.28	2.74	6.82
						33	5.17	6.29	1.18	4.5	0.46	1.99	1.67	4.22	1.91	5.57	5.82	1.54	5.23	7.07	1.58	4.36	0.38	5.99	5.14	0.4	5.79	7.98	2.04	5.97
						34	5.06	6.05	2.47	3.69	0.14	1.98	0.94	3.21	1.42	2.66	6.97	1.99	3.71	7.02	2.07	3.02	0.13	3.27	2.41	0.13	2.41	4.64	1.86	7.76
						35	3.14	5.23	2.83	1.74	0.03	2.25	1.05	3.18	1.72	2.77	4.47	2.53	3.03	5.47	2.31	1.62	0.02	3.58	1.65	0.02	3.64	3.78	0.9	7.08
						36	2.63	4.66	4.14	1.91	0.08	1.84	1.75	3.68	0.84	2.11	7.13	3.05	2.66	5.23	3.11	2.2	0.08	3.65	2.63	0.07	3.64	4.36	1.96	7.61
						37	1.71	3.66	3.67	1.67	0	0.71	1.52	2.97	1.35	2.27	4.62	3.51	2.11	3.71	3.03	1.67	0	3.41	1.84	0	3.86	3.11	1.79	5.71
						38	1.82	2.64	2.58	1.42	0	0.54	2.04	2.33	1.56	2.05	1.93	4.05	2.07	3.03	3.7	1.07	0	2.13	1.24	0	2.8	2.5	1.07	5.81
						39	1.91	2.53	3.86	1.39	0	0.05	1.65	1.87	0.98	1.64	3.01	4.07	1.68	2.66	3.78	1.12	0	2.15	1.01	0	1.96	1.44	2.49	5.02
						40	1.49	1.49	2.2	0.81	0	0.03	1	1.4	0.73	1.32	2.58	3.52	1.5	2.11	2.72	0.73	0	1.61	0.8	0	1.4	1.63	1.42	3.07
						41	0.97	1.92	2.2	0.84	0	0.12	1.31	0.65	1.19	1.09	1.75	2.22	1.05	2.07	2.16	0.81	0	1.24	0.84	0	1.1	1.42	0.86	3.13
						42	0.87	1.42	1.81	1.15	0	0	1.81	0.47	1.68	0.84	1.95	1.96	0.88	1.68	1.66	1.1	0	1.14	1.33	0	0.94	0.91	0.67	2.88
						43	0.9	1.46	1.42	0.43	0	0	1.31	0.19	1.67	0.79	1.67	1.14	0.83	1.5	1.4	0.44	0	0.49	0.22	0	0.58	0.83	0.39	2.78
						44	0.99	0.99	1.51	0.62	0	0	1.1	0.05	1.63	1.04	0.95	0.93	1.03	1.05	1.08	0.63	0	0.05	0.79	0	0.05	0.56	0.8	1.75
						45	1.18	0	0.7	1.22	0	0	1.64	0.06	1.79	0.93	0	0.58	0.98	0	0.6	0.92	0	0.03	0.75	0	0.03	0.57	0.26	1.73
						46	0.93	0	0.21	1.05	0	0	1.14	0.03	1.58	0.96	0	0.29	1	0	0.25	1.04	0	0.14	1.02	0	0.17	0.56	0.09	1.35
						47	0.76	0	0.03	1.04	0	0	1.01	0	1.83	0.73	0	0.04	0.87	0	0.03	0.94	0	0	0.73	0	0	0.26	0.01	1.2
						48	0.74	0	0.23	1.14	0	0	1.63	0	1.82	0.91	0	0.2	0.92	0	0.2	1.19	0	0	0.99	0	0	0.17	0.08	0.87
						49	0.83	0	0	1.59	0	0	1.08	0	1.2	0.88	0	0	1	0	0	1.37	0	0	1.49	0	0	0.07	0	0.73
						50	1.08	0	0	0.73	0	0	0.33	0	0.53	0.71	0	0	0.91	0	0	0.76	0	0	0.73	0	0	0.02	0	0.95
						51	1.34	0	0	1.14	0	0	0.48	0	0.3	1.02	0	0	1.19	0	0	0.96	0	0	0.97	0	0	0.04	0	0.37
						52	0.99	0	0	0.78	0	0	0.05	0	0.06	1.04	0	0	1.01	0	0	1.02	0	0	1.08	0	0	0	0	0.46
						53	1.02	0	0	0.31	0	0	0.04	0	0.04	0.98	0	0	1.11	0	0	0.39	0	0	0.32	0	0	0	0	0.08
						54	1.48	0	0.11	0.53	0	0	0.11	0	0.1	1.19	0	0.1	1.18	0	0.11	0.72	0	0	0.77	0	0	0	0	0.07
						55	1.48	0	0.02	0.7	0	0	0	0	0	1.23	0	0.02	1.21	0	0.02	0.84	0	0	0.91	0	0	0	0	0.02
						56	1.28	0	0.05	0.98	0	0	0	0	0	1.05	0	0.07	1.03	0	0.08	0.96	0	0	1.1	0	0	0	0	0.05
						57	0.63	0	0	1.22	0	0	0	0	0	0.84	0	0	1.04	0	0	1.07	0	0	1.26	0	0	0	0	0
						58	1.01	0	0	1.68	0	0	0	0	0	1.14	0	0	1.06	0	0	1.57	0	0	1.71	0	0	0	0	0
						59	1.18	0	0	1.13	0	0	0	0	0	1.31	0	0	1.17	0	0	0.98	0	0	0.96	0	0	0	0	0
						60	1.04	0	0	0.82	0	0	0	0	0	1.05	0	0	0.99	0	0	0.76	0	0	0.83	0	0	0	0	0
						61	0.94	0	0	0.61	0	0	0	0	0	1.06	0	0	1.02	0	0	0.71	0	0	0.69	0	0	0	0	0
						62	1.19	0	0	0.81	0	0	0	0	0	1.09	0	0	1.09	0	0	0.67	0	0	0.62	0	0	0	0	0
						63	0.62	0	0	1.21	0	0	0	0	0	1.35	0	0	0.97	0	0	1.36	0	0	1.31	0	0	0	0	0
						64	1.04	0	0	0.43	0	0	0	0	0	1.04	0	0	0.93	0	0	0.79	0	0	0.84	0	0	0	0	0
						65	1.17	0	0	0.77	0	0	0	0	0	1.12	0	0	1.15	0	0	0.93	0	0	0.96	0	0	0	0	0
						66	1.2	0	0	0.66	0	0	0	0	0	1.15	0	0	1.16	0	0	0.56	0	0	0.66	0	0	0	0	0
						67	1	0	0	0.38	0	0	0	0	0	0.9	0	0	0.83	0	0	0.41	0	0	0.39	0	0	0	0	0
						68	0.51	0	0	1.16	0	0	0	0	0	0.67	0	0	0.57	0	0	0.93	0	0	1.26	0	0	0	0	0
						69	0.31	0	0	0.7	0	0	0	0	0	0.51	0	0	0.42	0	0	0.56	0	0	0.61	0	0	0	0	0
						70	0	0	0	0.31	0	0	0	0	0	0	0	0	0	0	0	0.41	0	0	0.47	0	0	0	0	0

## Sheet: 4H
Area under the curve (derived from Sholl data in Fig.4H)						# of intersections
LFD/SHAM	HFD/SHAM	TRANSnTg	TRANSTg		Radius (µm)	LFD/SHAM						HFD/SHAM						TRANSnTg						TRANSTg
307.9	147.6	299.1	149.3		1	0.33	0.3	0.13	0.21	0.05	0.19	0.12	0.09	0.23	0.08	0.07	0.42	0.14	0.18	0.28	0.04	0.34	0.23	0.19	0.07	0.09	0.07	0.13	0.07
411.7	192.5	314.8	180.4		2	1.02	0.1	0.46	0.58	0.32	0.52	0.22	0.59	0.64	0.7	0.18	0.52	0.63	0.06	0.04	0.58	0.06	0.08	0.1	0.15	0.61	0.76	0.22	0.31
232.6	156.4	426	200.9		3	2.74	0.89	0.11	0.03	0.09	0.08	0.53	1.79	0.54	2.78	0.38	0.9	1.96	0.5	0.36	1.89	0.79	0.8	0.97	0.35	1.7	1.43	0.85	0.57
263.3	197.5	340.2	179.4		4	3.58	3.53	1.29	1.22	0.02	1.22	1.92	2.6	2.64	2.56	0.53	3.58	1.58	2.21	1.93	3.19	0.95	2.28	1.53	0.53	3.74	2.46	1.56	0.37
322.6	192.1	277.2	141.9		5	5.91	3.75	3.17	2.28	1.16	3.93	3.12	4.89	7.28	7.37	3.88	5.1	4.1	3.06	2.75	3.67	2.18	3.87	1.93	4.17	4.33	6.17	2.27	2.61
273	163	312.4	173.4		6	8.95	6.35	7.41	6.94	2.04	6.13	3.25	6.59	6.13	5.2	4.1	6.16	5.31	6	4.21	9.72	4.72	4.5	3.79	3.88	4.66	6.99	4.28	4.52
					7	8.01	7.86	7.87	6.99	4.41	9.1	5.46	7.2	13.64	6.58	6.38	7.82	8.82	9.84	5.18	11.92	5.3	4.66	2.98	6.12	5.61	9.98	4	6.55
AUC: 1-way ANOVA					8	11.63	12.39	8.57	8.33	6.12	8.33	4.73	7.76	8.73	12.73	11.07	14	12.52	11.46	7.49	8.37	11.27	9.9	6.74	8.46	7.52	10.3	4.89	8.84
Source of variation		F (df)	p-value		9	10.03	12.28	6.61	11.42	6.8	13.4	6.13	8.29	8.04	6.44	14.35	18.25	13.47	16.18	9.51	9.8	10.09	11.99	4.25	10.24	8.97	14.4	5.88	9.77
Condition		21.69 (3,20)	1.6946e-06		10	12.52	11.64	7.09	12.19	8.92	13.26	6.73	13.09	17.76	12.81	12.1	14.88	11.72	12.51	11.19	14.68	14.58	17.33	6.07	12.3	10.59	13.38	5.24	11.84
Tukey's multiple comparisons test (from AUC)					11	18.37	15.49	9.37	15.2	10.66	12.55	3.53	11.61	12.04	11.24	10.03	11.6	12.06	15.95	13.79	18.46	9.71	13.44	4.46	9.83	9.4	11.6	7.38	10.37
Comparison		adjusted p-value			12	14.64	14.01	7.95	17.49	10.92	16.85	6.32	10.21	7.59	11.03	13.53	10.39	12.38	13.95	17.9	18.54	17.17	11.79	7.72	14.24	11.6	9.13	7.45	9.71
LFD/SHAM vs. HFD/SHAM		0.000331418	*		13	11.38	17.84	8.16	15.78	11.05	13.77	8.11	10.72	12.89	11.2	9.52	12.49	13.9	13.29	19.3	18.71	16.17	14.82	8	9.28	15.58	12.88	6.69	6.87
LFD/SHAM vs. TRANSnTg		0.722176	ns		14	12.85	21.48	10.79	15.25	11	10.65	7.52	8.85	10.44	16.48	10.81	6.74	13.09	15.59	17.03	15.85	14.97	9.88	7.75	11.13	12.33	14.65	4.38	8.98
LFD/SHAM vs. TRANSTg		0.000232188	*		15	11.4	24.2	11.72	15.7	12.63	11.44	4.56	8.72	6.46	14.1	12.53	9.1	14.55	14.89	21.06	13.68	10.12	10.5	6.24	13.44	12.68	9.61	4.45	5.92
HFD/SHAM vs. TRANSnTg		3.22327e-05	*		16	11.88	21.54	13.11	13.06	12.57	11.85	6.11	9.9	9.03	4.86	7.12	9.48	10.6	17.77	19.86	15.2	8.25	13.61	5.47	6.76	9.91	8.85	4.39	9.66
HFD/SHAM vs. TRANSTg		0.998555	ns		17	11	24.63	10.7	10.3	14.11	9.72	7.65	9.5	9.42	6.03	8.17	4.61	13.78	12.29	18.84	13.68	9.52	18.79	5.5	8.14	8.27	4.85	4.16	8.54
TRANSnTg vs. TRANSTg		2.29441e-05	*		18	13.16	20.59	7.86	9	15.66	11.8	5.79	8.64	4.68	7.88	5.45	7.09	10.16	16.22	21.63	14.91	11.1	9.5	6.49	4.73	7.71	5.65	4.92	7
					19	10.87	22.32	9.41	10.09	17.09	12.64	2.87	5.41	5.78	9.69	7.23	6.55	10.74	13.34	15.32	15.57	10.07	11.99	5.62	6.87	9.76	5.59	4.69	9.5
					20	11.32	16.21	7.61	9.12	19.92	9.2	2.42	8.09	2.73	5.97	5.81	4.62	9.85	10.36	24.41	14.84	6.71	15.32	3.15	4.95	6.81	4.54	3.7	8.74
					21	11.4	19.87	8.03	6.88	14.09	10.41	1.18	5.53	3.1	5.06	8.4	3.23	9.2	8.79	19.75	16.26	6.22	14.89	2.56	8.24	6.39	3.67	2.85	6.67
					22	10.53	16.47	8.83	4.58	11.77	7.12	2.93	5.28	2.29	5.33	9.25	1.57	11.09	10.21	17.2	13.66	10.32	11.37	1.8	9.54	4.84	3.54	2.31	6.44
					23	9.18	15.34	6.62	6.88	11.08	6.76	3.26	5.16	1.75	3.07	6.16	1.26	8.19	10.58	13.2	16.45	9.72	9.78	3.13	5.79	5.56	3.12	2.77	6.01
					24	10.06	13.81	8.77	7.77	12.27	6.48	2.13	4.83	0.84	4.09	7.89	1.08	9.99	7.22	13.46	14.73	5.84	9.91	2.91	4.08	4.62	2.94	3.23	7.26
					25	12.05	13.26	6.75	5.03	14.21	6.04	3.97	4.29	0.44	2.4	5.69	0.71	6.14	7.38	14.12	13.51	4.64	6.42	4.02	5.63	4.15	2.01	4.16	4.97
					26	9.8	11.95	5.91	4.7	9.93	8.22	4.77	3.81	0.72	3.95	3.26	0.4	6.59	8.6	12.6	12.88	5.62	7.29	3.45	2.95	3.95	1.62	4.15	4.55
					27	8.05	9.47	6.59	4.49	14.6	5.58	2.79	3.59	0.43	1.53	4.34	0.39	6.37	9.48	11.53	5.3	7.47	5.8	3.4	4.6	3.81	0.96	3.22	2.83
					28	5.99	7.98	4.09	6.57	11.41	6.53	3.27	2.14	0.16	2.31	2.61	0.17	5.47	5.93	6.84	4.7	5.28	5.31	3.84	2.71	3.38	0.69	3.59	2.42
					29	5.04	6.3	3.92	3.39	8.52	4.19	3.17	1.82	0.03	1.84	0.68	0.03	4.97	4.09	10.94	5.31	3.34	6.05	2.62	0.63	1.75	0.76	4.01	1.01
					30	6.49	5.48	2.91	1.61	10.9	3.73	3.62	1.89	0.09	1.66	0.22	0.09	6.97	4.52	10.88	3.01	5.96	4.13	3.17	0.22	1.27	0.84	3.02	0.2
					31	1.71	4.87	2.78	3.37	8.09	3.76	3.35	0.7	0	1.36	0.35	0	4.89	2.45	10.28	2.99	6.9	5.18	5.15	0.36	0.87	0.84	3.43	0.22
					32	2.54	3.89	2.26	1.32	5.97	2.83	3.38	1.14	0	1.36	0.08	0	5.47	3.96	6.86	2.1	6.09	3.85	1.49	0.08	0.95	1.04	3.04	0.09
					33	3.7	1.91	1.59	1.74	4.53	1.79	3.45	0.81	0	1.16	0	0	6.98	2.76	10.59	1.99	5.98	1.8	3.61	0	0.91	0.86	2.84	0
					34	3.62	1.34	1.47	1.02	4	1.58	2.52	0.87	0	0.4	0	0	4.05	2.43	7.32	1.47	5.05	1.29	3.2	0	0.64	1.04	2.92	0
					35	2.78	2.71	1.19	1.18	2.95	1.51	1.89	0.69	0	0.91	0	0	4.03	3	4.12	0.54	2.89	1.7	2.38	0	0.74	0.94	1.63	0
					36	1.66	2.51	1.38	1.8	3.25	0.99	2.82	0.92	0	1.08	0	0	2.91	3.1	6.98	1.21	1.36	2.41	1.84	0	0.94	0.64	1.58	0
					37	1.28	3.47	1.38	1.2	2.92	1.34	1.25	1.19	0	1.3	0	0	2.71	2.88	5.12	0.47	0.67	1.31	1.37	0	1.18	0.36	1.41	0
					38	1.56	3.09	1.58	1.8	2.03	1.22	2.2	1.36	0	0.63	0	0	2.86	2.04	3.39	0.25	0.89	1.59	1.06	0	1.03	0.12	1.77	0
					39	0.96	2.79	1.36	1.65	1.63	1.12	1.26	0.74	0	0.95	0	0	1.58	3.39	2.57	0.02	0.91	1.54	1.65	0	0.98	0.03	0.61	0
					40	0.67	1.75	1.57	1.01	1.26	0.81	0.9	0.58	0	0.75	0	0	1.6	1.81	2.05	0.07	0.52	0.88	1.22	0	0.64	0.09	1.18	0
					41	0.88	1.81	1.37	1.38	0.79	1.07	0.86	0.35	0	0.42	0	0	1.5	1.27	2.05	0.04	0.78	0.95	1.06	0	0.23	0	0.98	0
					42	1.37	1.31	1.47	1.91	0.52	1.54	1	0.14	0	0.18	0	0	0.85	1.17	1.22	0	1.12	1.06	1.04	0	0.16	0	1.06	0
					43	0.96	1.42	1.59	1.6	0.21	1.93	1.2	0.03	0	0.03	0	0	0.9	0.61	0.63	0	1.32	0.83	1.21	0	0.03	0	1.37	0
					44	0.8	0.63	1.22	1.22	0.04	1.39	1.05	0.11	0	0.06	0	0	0.65	0.99	0.08	0	1.27	0.74	1.24	0	0.09	0	1.11	0
					45	1.25	0.71	1.4	1.93	0.07	1.62	0.77	0	0	0	0	0	0.54	0.38	0.2	0	2.42	1.19	0.73	0	0	0	0.83	0
					46	0.9	0.11	1.59	1.28	0.03	1.72	0.84	0	0	0	0	0	0.62	0.12	0.06	0	1.72	1.17	0.78	0	0	0	0.72	0
					47	0.61	0.03	1.93	0.86	0	1.74	0.48	0	0	0	0	0	0.29	0.01	0	0	2.06	0.78	0.27	0	0	0	0.4	0
					48	0.37	0.18	1.3	1.45	0	1.43	0.11	0	0	0	0	0	0.24	0.1	0	0	1.62	1.25	0.13	0	0	0	0.15	0
					49	0.12	0	1.13	1.21	0	1.1	0.03	0	0	0	0	0	0.09	0	0	0	1.41	0.71	0.03	0	0	0	0.03	0
					50	0.03	0	0.8	0.76	0	0.45	0.09	0	0	0	0	0	0.02	0	0	0	1.78	1.26	0.1	0	0	0	0.09	0
					51	0.1	0	0.35	0.45	0	0.28	0	0	0	0	0	0	0.05	0	0	0	0.73	1	0	0	0	0	0	0
					52	0	0	0.06	0.05	0	0.05	0	0	0	0	0	0	0	0	0	0	0.92	1.05	0	0	0	0	0	0
					53	0	0	0.03	0.04	0	0.04	0	0	0	0	0	0	0	0	0	0	0.16	0.93	0	0	0	0	0	0
					54	0	0	0.07	0.1	0	0.1	0	0	0	0	0	0	0	0	0	0	0.14	0.92	0	0	0	0	0	0
					55	0	0	0	0	0	0	0	0	0	0	0	0	0	0	0	0	0.04	0.84	0	0	0	0	0	0
					56	0	0	0	0	0	0	0	0	0	0	0	0	0	0	0	0	0.09	0.82	0	0	0	0	0	0
					57	0	0	0	0	0	0	0	0	0	0	0	0	0	0	0	0	0	0.64	0	0	0	0	0	0
					58	0	0	0	0	0	0	0	0	0	0	0	0	0	0	0	0	0	0.87	0	0	0	0	0	0
					59	0	0	0	0	0	0	0	0	0	0	0	0	0	0	0	0	0	1.04	0	0	0	0	0	0
					60	0	0	0	0	0	0	0	0	0	0	0	0	0	0	0	0	0	1.07	0	0	0	0	0	0
					61	0	0	0	0	0	0	0	0	0	0	0	0	0	0	0	0	0	1.22	0	0	0	0	0	0
					62	0	0	0	0	0	0	0	0	0	0	0	0	0	0	0	0	0	0.78	0	0	0	0	0	0
					63	0	0	0	0	0	0	0	0	0	0	0	0	0	0	0	0	0	1.04	0	0	0	0	0	0
					64	0	0	0	0	0	0	0	0	0	0	0	0	0	0	0	0	0	0.81	0	0	0	0	0	0
					65	0	0	0	0	0	0	0	0	0	0	0	0	0	0	0	0	0	0.72	0	0	0	0	0	0
					66	0	0	0	0	0	0	0	0	0	0	0	0	0	0	0	0	0	0.62	0	0	0	0	0	0
					67	0	0	0	0	0	0	0	0	0	0	0	0	0	0	0	0	0	0.42	0	0	0	0	0	0
					68	0	0	0	0	0	0	0	0	0	0	0	0	0	0	0	0	0	0	0	0	0	0	0	0
					69	0	0	0	0	0	0	0	0	0	0	0	0	0	0	0	0	0	0	0	0	0	0	0	0
					70	0	0	0	0	0	0	0	0	0	0	0	0	0	0	0	0	0	0	0	0	0	0	0	0
