# Supplementary material for: Beige adipocytes mediate the neuroprotective and anti-inflammatory effects of subcutaneous fat in obese mice
Source: Nat Commun. 2021 Jul 30;12:4623. doi: 10.1038/s41467-021-24540-8 (PMC8324783; doi:10.1038/s41467-021-24540-8)
Supplement: Supplementary file 4 — Source Data [file 41467_2021_24540_MOESM4_ESM.zip › AllSourceData/SourceDataFile7_SuppFigDatawpvalues.xlsx]

## Sheet: SuppFig1A
	nTgLFD					Prdm16: 2-way ANOVA				Ucp1: 2-way ANOVA				Ppargc1a: 2-way ANOVA				Cidea: 2-way ANOVA				Pparg: 2-way ANOVA
Prdm16	1.25	1	0.98	0.77		Source of variation	F (df)	p-value		Source of variation	F (df)	p-value		Source of variation	F (df)	p-value		Source of variation	F (df)	p-value		Source of variation	F (df)	p-value
Ucp1	1.21	1.31	0.94	0.54		Diet	0.005 (1,12)	0.946223		Diet	0.00009 (1,12)	0.992453		Diet	0.03 (1,12)	0.868506		Diet	0.10 (1,12)	0.760007		Diet	49.49 (1,12)	1.4e-05
Ppargc1a	0.9	0.91	0.88	1.31		Genotype	31.38 (1,12)	0.000116		Genotype	37.84 (1,12)	4.93362e-05		Genotype	40.88 (1,12)	3.4e-05		Genotype	34.37 (1,12)	7.7e-05		Genotype	0.27 (1,12)	0.612099
Cidea	1.09	0.83	0.81	1.27		Interaction	0.14 (1,12)	0.719763		Interaction	0.81 (1,12)	0.386783		Interaction	0.08 (1,12)	0.782825		Interaction	0.06 (1,12)	0.816836		Interaction	0.002 (1,12)	0.963704
Pparg	1.18	0.92	0.67	1.23		Prdm16: Tukey's multiple comparisons test				Ucp1: Tukey's multiple comparisons test				Ppargc1a: Tukey's multiple comparisons test				Cidea: Tukey's multiple comparisons test				Pparg: Tukey's multiple comparisons test
						Comparison	Adjusted p-value			Comparison	Adjusted p-value			Comparison	Adjusted p-value			Comparison	Adjusted p-value			Comparison	Adjusted p-value
	TgLFD					nTgLFD vs. TgLFD	0.005639	*		nTgLFD vs. TgLFD	0.013585	*		nTgLFD vs. TgLFD	0.004745	*		nTgLFD vs. TgLFD	0.008587	*		nTgLFD vs. TgLFD	0.986367	ns
Prdm16	0.24	0.57	0.2	0.39		nTgLFD vs. nTgHFD	0.996491	ns		nTgLFD vs. nTgHFD	0.920975	ns		nTgLFD vs. nTgHFD	0.988208	ns		nTgLFD vs. nTgHFD	0.979176	ns		nTgLFD vs. nTgHFD	0.001502	*
Ucp1	0.47	0.28	0.15	0.38		nTgLFD vs. TgHFD	0.00962	*		nTgLFD vs. TgHFD	0.004467	*		nTgLFD vs. TgHFD	0.00414	*		nTgLFD vs. TgHFD	0.009425	*		nTgLFD vs. TgHFD	0.002925	*
Ppargc1a	0.51	0.16	0.25	0.37		TgLFD vs. nTgHFD	0.008121	*		TgLFD vs. nTgHFD	0.004573	*		TgLFD vs. nTgHFD	0.002761	*		TgLFD vs. nTgHFD	0.004396	*		TgLFD vs. nTgHFD	0.000873	*
Cidea	0.42	0.23	0.18	0.2		TgLFD vs. TgHFD	0.9893	ns		TgLFD vs. TgHFD	0.916345	ns		TgLFD vs. TgHFD	0.999807	ns		TgLFD vs. TgHFD	0.999941	ns		TgLFD vs. TgHFD	0.001673	*
Pparg	1.26	0.91	0.62	1		nTgHFD vs. TgHFD	0.013908	*		nTgHFD vs. TgHFD	0.001558	*		nTgHFD vs. TgHFD	0.002416	*		nTgHFD vs. TgHFD	0.004817	*		nTgHFD vs. TgHFD	0.977188	ns
	nTgHFD
Prdm16	0.82	1.42	0.66	0.97
Ucp1	1.05	0.87	0.67	1.4
Ppargc1a	1.17	0.95	0.63	1.45
Cidea	0.55	1.63	0.95	1.16
Pparg	2.25	1.91	1.53	2.35
	TgHFD
Prdm16	0.37	0.54	0.44	0.24
Ucp1	0.36	0.2	0.08	0.17
Ppargc1a	0.3	0.19	0.31	0.44
Cidea	0.43	0.15	0.3	0.19
Pparg	2.18	1.94	1.75	1.85

## Sheet: SuppFig3B
	nTgLFD					Ccl2: 2-way ANOVA				IL1b: 2-way ANOVA				TNFa: 2-way ANOVA
CCL2	0.63	1.2	0.48	1.69		Source of variation	F (df)	p-value		Source of variation	F (df)	p-value		Source of variation	F (df)	p-value
IL1b	0.65	1.12	0.85	1.38		Diet	4.31 (1,12)	0.0601676		Diet	2.63 (1,12)	0.130585		Diet	4.02 (1,12)	0.068021
IL6	0.86	1.09	0.98	1.07		Genotype	5.35 (1,12)	0.0393085		Genotype	9.86 (1,12)	0.008527		Genotype	6.95 (1,12)	0.02167
TLR4	1.03	1.17	1.02	0.78		Interaction	6.25 (1,12)	0.0279237		Interaction	8.92 (1,12)	0.011364		Interaction	5.47 (1,12)	0.03742
TNFa	0.97	1.03	1.21	0.79		Ccl2: Tukey's multiple comparisons test				IL1b: Tukey's multiple comparisons test				TNFa: Tukey's multiple comparisons test
						Comparison	Adjusted p-value			Comparison	Adjusted p-value			Comparison	Adjusted p-value
	TgLFD					nTgLFD vs. TgLFD	0.999119	ns		nTgLFD vs. TgLFD	0.999505	ns		nTgLFD vs. TgLFD	0.996505	ns
CCL2	0.66	1.01	1.3	0.88		nTgLFD vs. nTgHFD	0.990084	ns		nTgLFD vs. nTgHFD	0.771926	ns		nTgLFD vs. nTgHFD	0.995099	ns
IL1b	0.6	0.95	1.69	0.87		nTgLFD vs. TgHFD	0.039685	*		nTgLFD vs. TgHFD	0.024946	*		nTgLFD vs. TgHFD	0.028951	*
IL6	1.12	0.68	1.32	0.3		TgLFD vs. nTgHFD	0.998219	ns		TgLFD vs. nTgHFD	0.711616	ns		TgLFD vs. nTgHFD	0.968936	ns
TLR4	1.17	1.69	0.9	1.07		TgLFD vs. TgHFD	0.031496	*		TgLFD vs. TgHFD	0.030205	*		TgLFD vs. TgHFD	0.041809	*
TNFa	0.72	1.32	0.78	1.51		nTgHFD vs. TgHFD	0.023475	*		nTgHFD vs. TgHFD	0.004662	*		nTgHFD vs. TgHFD	0.019135	*
	nTgHFD
CCL2	1.19	0.64	0.51	1.32
IL1b	0.55	1.06	0.84	0.58
IL6	0.8	1.26	1.95	1.26
TLR4	1.85	0.82	2.72	1.18
TNFa	0.45	0.23	2.07	0.88
	TgHFD
CCL2	1.55	1.94	2.29	1.73
IL1b	1.61	2.19	2.12	1.47
IL6	3.01	0.67	2.35	2.07
TLR4	1.04	1.32	3.48	1.46
TNFa	2.36	2.06	1.64	3.08

## Sheet: SuppFig3D
	nTgLFD					Ccl2: 2-way ANOVA				Il1b: 2-way ANOVA				Tnfa: 2-way ANOVA
Ccl2	1.1	0.63	1.29	0.98		Source of variation	F (df)	p-value		Source of variation	F (df)	p-value		Source of variation	F (df)	p-value
Il1b	0.92	1.36	1.01	0.71		Diet	37.07 (1,12)	5.4e-05		Diet	31.94 (1,12)	0.000107		Diet	60.31 (1,12)	5e-06
Il6	0.76	0.97	1.12	1.15		Genotype	0.11 (1,12)	0.749148		Genotype	0.15 (1,12)	0.702505		Genotype	0.11 (1,12)	0.754011
Tlr4	1.19	0.56	1.21	1.04		Interaction	0.18 (1,12)	0.674915		Interaction	0.03 (1,12)	0.702505		Interaction	0.08 (1,12)	0.780504
Tnfa	0.63	0.91	1.35	1.11		Ccl2: Tukey's multiple comparisons test				Il1b: Tukey's multiple comparisons test				Tnfa: Tukey's multiple comparisons test
						Comparison	Adjusted p-value			Comparison	Adjusted p-value			Comparison	Adjusted p-value
	TgLFD					nTgLFD vs. TgLFD	0.948715	ns		nTgLFD vs. TgLFD	0.998453	ns		nTgLFD vs. TgLFD	0.999994	ns
Ccl2	0.39	1.02	0.48	1.52		nTgLFD vs. nTgHFD	0.008242	*		nTgLFD vs. nTgHFD	0.01018	*		nTgLFD vs. nTgHFD	0.000502	*
Il1b	0.47	0.91	1.09	1.75		nTgLFD vs. TgHFD	0.007267	*		nTgLFD vs. TgHFD	0.005155	*		nTgLFD vs. TgHFD	0.000988	*
Il6	1.01	1.35	1.39	1.02		TgLFD vs. nTgHFD	0.003289	*		TgLFD vs. nTgHFD	0.013467	*		TgLFD vs. nTgHFD	0.000483	*
Tlr4	1.32	1.62	1.5	1.26		TgLFD vs. TgHFD	0.00291	*		TgLFD vs. TgHFD	0.006793	*		TgLFD vs. TgHFD	0.000949	*
Tnfa	0.36	1.39	1.5	0.72		nTgHFD vs. TgHFD	0.999855	ns		nTgHFD vs. TgHFD	0.978448	ns		nTgHFD vs. TgHFD	0.972499	ns
	nTgHFD
Ccl2	1.92	1.77	2.22	2.5
Il1b	2.56	2.38	1.45	2.94
Il6	1.06	0.97	1.46	2.41
Tlr4	2.38	1.32	1.53	1.93
Tnfa	2.75	3.03	2.63	2.37
	TgHFD
Ccl2	2.53	2.03	2.3	1.63
Il1b	2.44	1.9	2.59	2.94
Il6	3.05	0.69	2.04	1.84
Tlr4	1.41	1.12	3.47	1.95
Tnfa	2.85	3.07	2.39	1.96

## Sheet: SuppFig5D
	nTg donor				Tg donor
Prdm16	0.97	0.65	1.1	1.34	0.39	0.45	0.23	0.19
Ucp1	0.68	1.1	1.22	1.24	0.51	0.56	0.44	0.46
Ppargc1a	0.8	1.06	0.86	1.29	0.57	0.47	0.21	0.86
Cidea	0.95	1.05	0.61	1.39	0.36	0.53	0.58	0.32
Pparg	1.12	1.06	0.62	1.2	1.32	1.22	0.83	0.67
p-values determined by independent bidirectional t-tests
Gene	t (df)	p-value
Prdm16	4.46 (6)	0.004255	*
Ucp1	4.26 (6)	0.005305	*
Ppargc1a	2.73 (6)	0.034266	*
Cidea	3.20 (6)	0.018574	*
Pparg	0.05 (6)	0.96216	ns

## Sheet: SuppFig6A
Interstimulus Interval (msec)	LFD/SHAM
50	75.73	89.23	69.21	79.26	72.83	74.55
200	79.86	93.39	78.59	80.75	81.3	85.08
500	96.35	89.92	87.15	83.87	89.37	103.85
1000	95.96	94.15	102.33	95.18	96.24	103.21
	HFD/SHAM
50	71.69	78.83	78.58	79.63	84.6	79.38
200	79.8	83.33	81.29	86.63	92.37	90.67
500	100.11	87.02	91.7	90.13	95.07	96.17
1000	103.08	107.37	104.44	107.21	99.64	98.59
	TRANSnTg
50	98.6	86.72	71.11	77.36	80.52	91.65
200	97.89	89.08	87.17	85.11	84.02	81.74
500	94.21	87.53	98.5	88.13	70.16	88.9
1000	101.98	95.36	107.7	101.91	98.92	100.75
	TRANSTg
50	91.68	80.23	76.16	72.05	70.25	67.24
200	85.47	80.01	84.75	82.04	74.97	81.37
500	89.39	79.77	90.36	89.5	97.62	80.43
1000	109.54	99.76	105.11	95.22	109.88	96.05

## Sheet: SuppFig6B
Fiber volley amplitude/fEPSP slope
LFD/SHAM	HFD/SHAM	TRANSnTg	TRANSTg
1.76	1.89	1.86	0.84
1.85	1.68	0.97	0.86
1.43	0.8	1.39	1.44
0.91	1.62	1.68	1.31
1.39	1.55	1.48	1.5
1.69	1.08	2.1	2.01
1.23	1.64	1.76	1.55
0.83	2.12	1.61	1.92
1.25	1.72	1.79	1.62
0.87	1.86	1.53	1.23
	1.74	0.97	1.68
	1.06	1.83	2.03

## Sheet: SuppFig7B
	LFD/SHAM
Microglia	1.13	0.82	0.98	1.13	0.99	0.95
Astro	1.08	0.84	1.04	1.05	1.08	0.91
BVEC	1.01	1	1.02	0.88	1	1.09
	HFD/SHAM
Microglia	1.05	1.04	0.98	0.99	0.99	0.98
Astro	1.08	1.14	1.13	1.07	0.92	0.87
BVEC	0.7	0.89	1.1	0.98	0.98	0.84
	TRANSnTg
Microglia	1.09	0.86	1.17	0.83	1.03	0.86
Astro	0.84	0.8	1.11	1.21	0.87	1.01
BVEC	1.08	1.19	0.93	0.97	0.82	0.87
	TRANSTg
Microglia	0.75	1.04	0.86	0.79	1.03	1.14
Astro	1.12	1	1.09	0.73	0.66	1.18
BVEC	1	0.9	1.07	1.04	0.67	0.94

## Sheet: SuppFig7C
	LFD/SHAM							Il1b (Microglia) 1-way ANOVA
Microglia	0.81	1.13	1.02	1.04	1.22	0.78		Source of variation		F (df)	p-value
Astro	0.95	1.07	0.81	0.86	1.14	1.17		Condition		38.87 (3,20)	1.56e-08
BVEC	0.77	1.27	1.11	0.82	1	1.03		Il1b (Microglia): Tukey's multiple comparisons test
								Comparison		Adjusted p-value
	HFD/SHAM							LFD/Sham vs. HFD/Sham		1.019e-07	*
Microglia	2.5	2.85	2.5	2.14	2.7	2.65		LFD/Sham vs. TRANSnTg		1.849e-07	*
Astro	1.17	1.35	0.97	1.08	1.19	1.11		LFD/Sham vs. TRANSTg		1.605e-07	*
BVEC	1.12	0.96	1.19	1.24	0.97	1.04		HFD/Sham vs. TRANSnTg		0.987469	ns
								HFD/Sham vs. TRANSTg		0.994289	ns
	TRANSnTg							TRANSnTg vs. TRANSTg		0.99983	ns
Microglia	2.73	2.34	2.94	2.36	2.31	2.32
Astro	0.86	1.42	1.05	1.18	1	1.13
BVEC	1.21	1.05	0.97	1.22	1	1.14
	TRANSTg
Microglia	1.92	2.6	2.17	3.15	2.42	2.82
Astro	1.37	1.26	1.33	0.95	1.64	0.73
BVEC	1.37	0.89	0.66	1.49	1.4	0.59

## Sheet: SuppFig7D
	LFD/SHAM
Microglia	88.14	99	106.03	96.46	110	93.86
Astro	101.82	95.21	122.97	98.85	110.17	93.69
BVEC	105.62	96.67	116	112.77	118.45	118.91
	HFD/SHAM
Microglia	109.81	124.72	92.01	123.08	84.21	89.18
Astro	119.1	119.17	86.12	119.14	103.14	87.79
BVEC	112.93	135.08	104.48	97.79	118.32	80.04
	TRANSnTg
Microglia	106.03	81.85	79.24	118.25	100.29	119.52
Astro	103.01	87.07	111.83	119.75	112.64	105.2
BVEC	96.44	90.62	117.02	106.97	95.88	126.04
	TRANSTg
Microglia	106.16	76.02	83.42	100.22	105.08	137.23
Astro	107.86	106.38	89.84	84.69	103.18	112.25
BVEC	106.9	131.64	111.33	110.78	116.44	83.69
